# Supplementary material for: Simultaneous targeting of mitochondrial metabolism and immune checkpoints as a new strategy for renal cancer therapy
Source: Clin Transl Med. 2022 Mar 29;12(3):e645. doi: 10.1002/ctm2.645 (PMC8964933; doi:10.1002/ctm2.645)
Supplement: Supplementary file 8 — Table S3 [file CTM2-12-e645-s007.xlsx]

## Sheet: full
			Quantification - control samples related to MitoTam treated samples				Identification parameters
			Difference	Fold decrease	Intensities in individual samples
T: Protein IDs	T: Protein names	T: Gene names	Intensity Ctrl_x-y_Intensity MitoTam	Ctrl to MitoTam	Intensity Ctrl	Intensity MitoTam	N: Peptides	N: Score
Q8CGU1	Calcium-binding and coiled-coil domain-containing protein 1	Calcoco1	6.22934	75.0271	27.1072	20.8778	3	3.3338
A2AKX3	Probable helicase senataxin	Setx	5.18154	36.291	21.9449	16.7633	3	1.791
Q9ERK4	Exportin-2	Cse1l	4.50198	22.6585	33.2481	28.7462	32	117.94
P59017	Bcl-2-like protein 13	Bcl2l13	4.08869	17.0145	23.5019	19.4132	2	5.1139
Q921N7	Transmembrane protein 70, mitochondrial	Tmem70	4.07345	16.8357	22.5367	18.4632	2	3.1224
Q8CIV2	Membralin	Tmem259	4.06526	16.7404	22.6926	18.6274	2	5.9198
Q9WTQ5	A-kinase anchor protein 12	Akap12	3.89101	14.8358	23.396	19.505	6	18.758
O08600	Endonuclease G, mitochondrial	Endog	3.61373	12.2417	21.1877	17.574	1	3.4494
Q9Z280	Phospholipase D1	Pld1	3.4993	11.3082	22.1956	18.6963	2	4.914
Q5DTT3	Protein FAM208B	Fam208b	3.36929	10.3337	21.8181	18.4488	2	2.9563
Q9ERI6	Retinol dehydrogenase 14	Rdh14	3.17522	9.03309	22.9067	19.7315	3	9.0621
Q8BZS9	Putative pre-mRNA-splicing factor ATP-dependent RNA helicase DHX32	Dhx32	3.06433	8.36479	21.7974	18.7331	4	5.0503
Q91VU0	Protein FAM3C	Fam3c	3.00282	8.01565	24.534	21.5312	6	14.534
Q5RKZ7	Molybdenum cofactor biosynthesis protein 1;Cyclic pyranopterin monophosphate synthase;Cyclic pyranopterin monophosphate synthase accessory protein	Mocs1	2.91648	7.55002	21.4422	18.5257	3	10.118
Q9CPU9	Probable low affinity copper uptake protein 2	Slc31a2	2.90797	7.50561	23.2585	20.3506	1	7.6495
Q9EPQ8	Transcription factor 20	Tcf20	2.69249	6.46428	23.1875	20.495	3	5.4191
P11214	Tissue-type plasminogen activator;Tissue-type plasminogen activator chain A;Tissue-type plasminogen activator chain B	Plat	2.68594	6.435	22.0756	19.3896	1	3.8338
Q63850	Nuclear pore glycoprotein p62	Nup62	2.65638	6.30449	21.8831	19.2267	2	2.8888
Q9CWD3	Nucleoside diphosphate-linked moiety X motif 17	Nudt17	2.63627	6.21722	21.5493	18.9131	2	3.2991
Q8R395	COMM domain-containing protein 5	Commd5	2.59924	6.05967	22.728	20.1288	2	11.018
Q8JZY4	Mitochondrial ribonuclease P protein 3	Kiaa0391	2.5841	5.99641	22.1792	19.5951	4	9.7613
Q8R1S0	Ubiquinone biosynthesis monooxygenase COQ6, mitochondrial	Coq6	2.55056	5.85862	22.6514	20.1009	3	6.434
Q924X2	Carnitine O-palmitoyltransferase 1, muscle isoform	Cpt1b	2.52873	5.77063	20.7868	18.2581	2	2.8026
Q9CQY5	Magnesium transporter protein 1	Magt1	2.5219	5.74338	23.6047	21.0828	2	2.4224
Q8BPM2	Mitogen-activated protein kinase kinase kinase kinase 5	Map4k5	2.52028	5.73693	22.2116	19.6914	2	1.5207
A0A0J9YTR2			2.45318	5.47622	22.4825	20.0293	1	2.3266
Q9CWU2	Palmitoyltransferase ZDHHC13	Zdhhc13	2.42388	5.36612	22.7534	20.3295	2	3.807
E9Q512		Trip11	2.41652	5.33882	22.127	19.7105	6	16.215
Q6IR41	Complement C1q tumor necrosis factor-related protein 6	C1qtnf6	2.40819	5.30808	21.8437	19.4355	2	3.3537
Q9CQM2	ER lumen protein-retaining receptor 2	Kdelr2	2.40523	5.2972	22.6845	20.2792	3	6.5295
Q9DAT2	MRG/MORF4L-binding protein	Mrgbp	2.39301	5.25252	22.375	19.982	2	3.3966
F6TVX7;Q8BSF4	Phosphatidylserine decarboxylase proenzyme;Phosphatidylserine decarboxylase alpha chain;Phosphatidylserine decarboxylase beta chain	Gm20671;Pisd	2.39161	5.24743	22.9944	20.6028	3	9.0264
Q7TMY4	THO complex subunit 7 homolog	Thoc7	2.38149	5.21075	22.9825	20.601	3	5.6299
Q8BL74;Q3UU56	General transcription factor 3C polypeptide 2	Gtf3c2;Gm29609	2.33896	5.05938	22.4933	20.1544	3	3.6278
Q91W34	RUS1 family protein C16orf58 homolog		2.31758	4.98495	21.9399	19.6224	2	6.1673
A6H611	Mitochondrial intermediate peptidase	Mipep	2.30354	4.93668	24.1419	21.8383	5	12.969
Q9D0S9	Histidine triad nucleotide-binding protein 2, mitochondrial	Hint2	2.29553	4.90934	22.2703	19.9748	2	3.5339
Q9CPW9	Methionine aminopeptidase 1D, mitochondrial	Metap1d	2.29285	4.90023	22.7559	20.463	2	1.6052
Q8BPM0	Disheveled-associated activator of morphogenesis 1	Daam1	2.26938	4.82116	23.5747	21.3054	4	9.2478
Q9DBZ9	Rho GTPase-activating protein SYDE1	Syde1	2.26061	4.79194	21.8373	19.5767	3	7.6688
Q99M07	Cytochrome c oxidase assembly factor 5	Coa5	2.25711	4.78033	22.4576	20.2005	2	2.8167
Q9JKL4	NADH dehydrogenase [ubiquinone] 1 alpha subcomplex assembly factor 3	Ndufaf3	2.25607	4.77688	22.2145	19.9584	2	7.143
Q6P9P6	Kinesin-like protein KIF11	Kif11	2.24711	4.74731	21.899	19.6519	2	2.9357
Q6P9R1	ATP-dependent RNA helicase DDX51	Ddx51	2.17485	4.51539	27.4225	25.2476	12	40.639
Q9DB28	Ribonuclease P/MRP protein subunit POP5	Pop5	2.15058	4.44006	23.0233	20.8727	2	3.4277
Q3U308	Cytoplasmic tRNA 2-thiolation protein 2	Ctu2	2.11534	4.33292	23.6172	21.5018	4	7.2475
Q91Z49	UAP56-interacting factor	Fyttd1	2.10881	4.31335	24.3739	22.2651	4	19.865
Q8BRK9	Alpha-mannosidase 2x	Man2a2	2.08722	4.24928	21.9943	19.9071	3	3.4528
Q32NY4	Metal transporter CNNM3	Cnnm3	2.07833	4.22318	22.4183	20.34	5	9.0248
Q8VCE9	Pleckstrin homology domain-containing family H member 3	Plekhh3	2.0553	4.1563	21.3764	19.3211	2	2.2968
Q99N93	39S ribosomal protein L16, mitochondrial	Mrpl16	1.9702	3.91822	24.9244	22.9542	5	13.027
A6PWY4	WD repeat-containing protein 76	Wdr76	1.9642	3.90196	22.829	20.8648	3	6.4597
Q8CEE7	Retinol dehydrogenase 13	Rdh13	1.94878	3.86048	21.597	19.6482	3	6.2183
Q8QZV7	Protein asunder homolog	Asun	1.94774	3.8577	23.2641	21.3164	2	3.2683
Q8R127	Saccharopine dehydrogenase-like oxidoreductase	Sccpdh	1.93493	3.8236	23.4038	21.4689	3	12.767
E9Q166		Atad2b	1.90473	3.74439	21.6651	19.7604	4	1.6981
Q5SXJ3	Fanconi anemia group J protein homolog	Brip1	1.9007	3.73394	20.3306	18.4299	2	3.3214
P70353	Nuclear transcription factor Y subunit gamma	Nfyc	1.89847	3.72818	21.7051	19.8066	2	4.154
O35683	NADH dehydrogenase [ubiquinone] 1 alpha subcomplex subunit 1	Ndufa1	1.87645	3.6717	22.8475	20.9711	1	1.7202
P21803	Fibroblast growth factor receptor 2	Fgfr2	1.87492	3.66781	21.9389	20.0639	1	2.1672
P62274	40S ribosomal protein S29	Rps29	1.87456	3.6669	26.671	24.7964	2	11.135
Q80XR2	Calcium-transporting ATPase type 2C member 1	Atp2c1	1.8651	3.64293	21.7881	19.923	2	6.8225
Q8VC74	Mitochondrial inner membrane protein COX18	Cox18	1.86029	3.63081	21.364	19.5038	1	1.6872
Q8K2I4	Beta-mannosidase	Manba	1.84704	3.59761	22.8517	21.0047	5	6.0355
Q3UFF7	Lysophospholipase-like protein 1	Lyplal1	1.82579	3.54501	23.5368	21.711	3	7.6246
Q2TPA8	Hydroxysteroid dehydrogenase-like protein 2	Hsdl2	1.8215	3.53448	25.0069	23.1854	5	7.7505
Q9D287	Pre-mRNA-splicing factor SPF27	Bcas2	1.80574	3.49608	22.8388	21.0331	2	13.048
Q8BKI2	Trinucleotide repeat-containing gene 6B protein	Tnrc6b	1.80378	3.49134	21.9841	20.1803	2	8.4934
O35680	28S ribosomal protein S12, mitochondrial	Mrps12	1.79675	3.47437	23.5173	21.7205	2	4.474
P45481	CREB-binding protein	Crebbp	1.78418	3.44423	21.6398	19.8557	4	6.6424
Q9D6J6	NADH dehydrogenase [ubiquinone] flavoprotein 2, mitochondrial	Ndufv2	1.77195	3.41515	24.548	22.7761	7	16.553
Q6PNC0	DmX-like protein 1	Dmxl1	1.76726	3.40407	22.5704	20.8032	3	6.4009
Q9D1L9	Ragulator complex protein LAMTOR5	Lamtor5	1.76706	3.4036	22.5015	20.7345	2	4.4423
P53657	Pyruvate kinase PKLR	Pklr	1.75889	3.38438	23.035	21.2761	3	4.6494
Q9ERS2	NADH dehydrogenase [ubiquinone] 1 alpha subcomplex subunit 13	Ndufa13	1.75654	3.37887	24.9529	23.1963	4	7.01
P03911	NADH-ubiquinone oxidoreductase chain 4	Mtnd4	1.74729	3.35727	24.9388	23.1915	4	10.962
Q64695	Endothelial protein C receptor	Procr	1.74684	3.35623	22.7711	21.0243	2	4.5619
Q9D1I6	39S ribosomal protein L14, mitochondrial	Mrpl14	1.73769	3.33501	25.0185	23.2808	6	14.934
P03899	NADH-ubiquinone oxidoreductase chain 3	Mtnd3	1.71906	3.29222	23.69	21.9709	1	3.5233
Q9QZW0	Phospholipid-transporting ATPase 11C	Atp11c	1.71571	3.28458	21.4806	19.7649	2	4.0735
Q8R2Q8	Bone marrow stromal antigen 2	Bst2	1.68351	3.21208	24.2337	22.5502	3	5.4728
Q9WVL0	Maleylacetoacetate isomerase	Gstz1	1.6799	3.20406	24.8399	23.16	6	15.668
Q80TE0	RNA polymerase II-associated protein 1	Rpap1	1.66499	3.17111	22.1314	20.4664	2	3.3568
Q6NZQ4	PAX-interacting protein 1	Paxip1	1.65902	3.15802	22.1649	20.5059	1	3.1166
Q91YE5	Bromodomain adjacent to zinc finger domain protein 2A	Baz2a	1.65706	3.15373	23.2707	21.6136	5	9.1988
Q5M8N4	Epimerase family protein SDR39U1	Sdr39u1	1.64581	3.12923	24.3772	22.7314	3	18.806
Q91XA2	Golgi membrane protein 1	Golm1	1.64506	3.12761	22.9186	21.2736	3	4.8753
Q99N91	39S ribosomal protein L34, mitochondrial	Mrpl34	1.63947	3.11551	23.7319	22.0924	3	8.4587
Q8K3K7	1-acyl-sn-glycerol-3-phosphate acyltransferase beta	Agpat2	1.6337	3.10308	22.8167	21.183	2	3.7084
Q8CI85	Carbonic anhydrase 12	Ca12	1.62191	3.07782	23.3673	21.7454	2	6.6943
Q80ZM8	Cardiolipin synthase (CMP-forming)	Crls1	1.60387	3.03958	24.3155	22.7116	3	5.9951
O88939	Zinc finger and BTB domain-containing protein 7A	Zbtb7a	1.5982	3.02765	21.7933	20.1951	4	9.7655
O88697	Serine/threonine-protein kinase 16	Stk16	1.59378	3.01839	19.5479	17.9541	2	2.5769
Q8BJU9	Peptide chain release factor 1-like, mitochondrial	Mtrf1l	1.58826	3.00686	20.4492	18.8609	2	3.0036
Q91YM2	Rho GTPase-activating protein 35	Arhgap35	1.58007	2.98984	19.9859	18.4059	2	1.5947
Q8BGA9	Mitochondrial inner membrane protein OXA1L	Oxa1l	1.57232	2.97383	20.1562	18.5839	2	3.546
Q9WTX8	Mitotic spindle assembly checkpoint protein MAD1	Mad1l1	1.56736	2.96362	23.7728	22.2055	6	16.946
P03921	NADH-ubiquinone oxidoreductase chain 5	Mtnd5	1.56703	2.96294	22.7707	21.2037	2	7.2833
Q9D0B6	Protein PBDC1	Pbdc1	1.54926	2.92667	20.097	18.5477	2	4.9495
Q60902	Epidermal growth factor receptor substrate 15-like 1	Eps15l1	1.54664	2.92136	21.9304	20.3837	2	6.9149
P58404	Striatin-4	Strn4	1.53952	2.90698	22.4614	20.9219	3	6.7701
Q810K9	Glucoside xylosyltransferase 2	Gxylt2	1.53744	2.90279	21.9386	20.4011	2	6.3566
Q921C3	Bromodomain and WD repeat-containing protein 1	Brwd1	1.52968	2.88722	22.3449	20.8153	5	5.6658
Q9D1Z3	Protein FAM173B	Fam173b	1.52343	2.87474	21.4669	19.9435	2	3.2405
Q9CWT6	Probable ATP-dependent RNA helicase DDX28	Ddx28	1.51711	2.86217	25.4578	23.9406	9	15.053
Q9CXJ1	Probable glutamate--tRNA ligase, mitochondrial	Ears2	1.51226	2.85257	23.4538	21.9415	5	8.047
Q501J7	Phosphatase and actin regulator 4	Phactr4	1.5037	2.83569	20.8705	19.3668	3	6.5236
Q5NCQ5	Diphthamide biosynthesis protein 1	Dph1	1.50316	2.83463	21.2346	19.7314	2	7.5952
Q60790	Ras GTPase-activating protein 3	Rasa3	1.50163	2.83162	24.5496	23.048	6	8.6842
P49452	Centromere protein C	Cenpc	1.48734	2.80372	21.1069	19.6195	2	1.9236
P97760	DNA-directed RNA polymerase II subunit RPB3	Polr2c	1.47754	2.78473	22.6416	21.164	2	8.3705
E9PWW9		Rsf1	1.45963	2.75038	21.9664	20.5068	3	14.036
Q9EQ20	Methylmalonate-semialdehyde dehydrogenase [acylating], mitochondrial	Aldh6a1	1.44661	2.72567	25.1826	23.736	8	17.8
Q9CQW1	Synaptobrevin homolog YKT6	Ykt6	1.43319	2.70043	24.828	23.3948	4	13.165
Q9CZD5	Translation initiation factor IF-3, mitochondrial	Mtif3	1.43309	2.70024	23.6557	22.2226	2	7.1925
Q3TNA1	Xylulose kinase	Xylb	1.43261	2.69935	22.1026	20.67	2	5.3397
P19536	Cytochrome c oxidase subunit 5B, mitochondrial	Cox5b	1.42418	2.68362	22.3135	20.8893	1	1.6591
P03888	NADH-ubiquinone oxidoreductase chain 1	Mtnd1	1.41268	2.66231	23.5198	22.1071	2	3.9891
Q9CX30	Protein YIF1B	Yif1b	1.40904	2.6556	25.4571	24.0481	5	27.343
Q922E4	Ethanolamine-phosphate cytidylyltransferase	Pcyt2	1.3889	2.61879	23.9029	22.514	3	5.7858
Q8K1X1	WD repeat-containing protein 11	Wdr11	1.38462	2.61103	23.0369	21.6522	4	5.9782
Q9CZ96	Zinc finger CCHC-type and RNA-binding motif-containing protein 1	Zcrb1	1.38107	2.60461	21.5742	20.1932	2	4.8512
Q9QZA0	Carbonic anhydrase 5B, mitochondrial	Ca5b	1.37112	2.58671	23.7234	22.3523	2	5.8671
Q7TMF3	NADH dehydrogenase [ubiquinone] 1 alpha subcomplex subunit 12	Ndufa12	1.36937	2.58358	25.3322	23.9629	6	15.983
Q9JKC7	AP-4 complex subunit mu-1	Ap4m1	1.36545	2.57657	21.4231	20.0576	1	3.0545
Q9JHZ2	Progressive ankylosis protein	Ankh	1.35362	2.55553	22.1167	20.7631	3	7.4759
Q9Z0R9	Fatty acid desaturase 2	Fads2	1.35175	2.55222	26.4997	25.1479	8	17.161
Q9D7B6	Isobutyryl-CoA dehydrogenase, mitochondrial	Acad8	1.34859	2.54663	22.554	21.2054	2	2.6779
P97465	Docking protein 1	Dok1	1.34844	2.54637	21.6743	20.3259	1	5.0271
Q99M31	Heat shock 70 kDa protein 14	Hspa14	1.34788	2.54538	25.8444	24.4966	7	30.322
Q80UQ2	Ras association domain-containing protein 6	Rassf6	1.34606	2.54217	21.0202	19.6741	2	3.6406
Q91WD5	NADH dehydrogenase [ubiquinone] iron-sulfur protein 2, mitochondrial	Ndufs2	1.33023	2.51443	26.4917	25.1615	13	51.599
Q9D8P4	39S ribosomal protein L17, mitochondrial	Mrpl17	1.32931	2.51282	22.9069	21.5776	2	3.0932
Q9JJG9	Nitric oxide-associated protein 1	Noa1	1.32819	2.51087	24.6555	23.3273	6	13.921
Q61337	Bcl2-associated agonist of cell death	Bad	1.3278	2.5102	22.6682	21.3404	1	18.92
Q9CQF0	39S ribosomal protein L11, mitochondrial	Mrpl11	1.31986	2.49642	25.5701	24.2502	8	19.654
Q61624;Q3UQL6;Q9Z1D8	Zinc finger protein 148	Znf148	1.31578	2.48937	24.1911	22.8753	6	12.611
Q9DC70	NADH dehydrogenase [ubiquinone] iron-sulfur protein 7, mitochondrial	Ndufs7	1.31408	2.48644	24.7503	23.4362	5	10.751
Q924L1	LETM1 domain-containing protein 1	Letmd1	1.3109	2.48096	24.7663	23.4554	6	21.932
Q5SYD0	Unconventional myosin-Id	Myo1d	1.31066	2.48055	26.1059	24.7953	15	53.419
Q8K0Z7	Translational activator of cytochrome c oxidase 1	Taco1	1.29898	2.46055	24.5601	23.2611	4	6.7339
Q6NXI6	Regulation of nuclear pre-mRNA domain-containing protein 2	Rprd2	1.2981	2.45905	22.6457	21.3477	5	10.998
Q8CFJ7	Solute carrier family 25 member 45	Slc25a45	1.29146	2.44776	21.6865	20.3951	1	1.7913
Q3UMT1	Protein phosphatase 1 regulatory subunit 12C	Ppp1r12c	1.28918	2.44389	22.33	21.0408	3	9.1483
P83741	Serine/threonine-protein kinase WNK1	Wnk1	1.28744	2.44095	23.257	21.9695	5	9.6157
Q9CPR1	RWD domain-containing protein 4	Rwdd4	1.28029	2.42888	22.351	21.0707	2	2.9226
Q11204	CMP-N-acetylneuraminate-beta-galactosamide-alpha-2,3-sialyltransferase 2	St3gal2	1.28008	2.42852	21.1112	19.8311	3	5.1933
Q9CPV3	39S ribosomal protein L42, mitochondrial	Mrpl42	1.27847	2.42582	23.6061	22.3277	2	4.0206
Q6P8I6	Cytochrome c oxidase assembly protein COX11, mitochondrial	Cox11	1.27542	2.42069	19.9956	18.7202	1	1.9255
P04627	Serine/threonine-protein kinase A-Raf	Araf	1.27371	2.41783	22.104	20.8303	5	10.848
Q8K0S9	snRNA-activating protein complex subunit 1	Snapc1	1.26873	2.40949	21.5676	20.2988	1	4.4599
Q9CQ54	NADH dehydrogenase [ubiquinone] 1 subunit C2	Ndufc2	1.26288	2.39974	25.5608	24.298	6	12.002
P35288	Ras-related protein Rab-23	Rab23	1.26013	2.39517	23.2727	22.0126	4	9.8419
Q9JI39	ATP-binding cassette sub-family B member 10, mitochondrial	Abcb10	1.25826	2.39207	23.1976	21.9394	3	14.455
P97478	5-demethoxyubiquinone hydroxylase, mitochondrial	Coq7	1.25609	2.38848	20.9158	19.6597	1	2.4284
Q99LY9	NADH dehydrogenase [ubiquinone] iron-sulfur protein 5;NADH dehydrogenase [ubiquinone] iron-sulfur protein 5, N-terminally processed	Ndufs5	1.25608	2.38846	24.2523	22.9963	4	9.6076
B2RY04	Dedicator of cytokinesis protein 5	Dock5	1.25112	2.38026	20.9619	19.7108	3	3.5726
Q9WVM3	Anaphase-promoting complex subunit 7	Anapc7	1.24956	2.37769	23.274	22.0244	4	8.0495
Q811U4	Mitofusin-1	Mfn1	1.24882	2.37647	25.2978	24.0489	11	19.419
Q9JL15	Galectin-8	Lgals8	1.24831	2.37563	23.8189	22.5706	6	14.994
Q4VBD2	Transmembrane anterior posterior transformation protein 1	Tapt1	1.24227	2.3657	22.4993	21.257	2	4.7222
P56395	Cytochrome b5	Cyb5a	1.23135	2.34787	22.5528	21.3214	2	12.056
Q6PDZ2	TATA box-binding protein-associated factor RNA polymerase I subunit C	Taf1c	1.226	2.33918	19.9855	18.7595	1	1.9049
Q9CQ21	Malignant T-cell-amplified sequence 2	Mcts2	1.22481	2.33725	21.6835	20.4587	4	1.8657
P98195	Probable phospholipid-transporting ATPase IIB	Atp9b	1.22299	2.3343	22.1474	20.9244	6	7.518
Q922D4	Serine/threonine-protein phosphatase 6 regulatory subunit 3	Ppp6r3	1.22278	2.33396	21.672	20.4492	3	4.9269
Q9CZU4	GTPase Era, mitochondrial	Eral1	1.22275	2.33391	26.2602	25.0375	10	36.85
Q9Z2C4	Myotubularin-related protein 1	Mtmr1	1.22215	2.33294	21.1682	19.9461	2	1.87
Q9D009	Putative lipoyltransferase 2, mitochondrial	Lipt2	1.218	2.32624	20.3579	19.1399	1	1.4817
P97868	E3 ubiquitin-protein ligase RBBP6	Rbbp6	1.20701	2.30859	25.2169	24.0099	11	20.734
Q8K2J7	RELT-like protein 1	Rell1	1.20575	2.30657	21.8098	20.604	1	24.893
Q8R0Y8	Mitochondrial coenzyme A transporter SLC25A42	Slc25a42	1.20431	2.30427	21.3972	20.1929	1	2.9336
Q69ZN6	N-acetylglucosamine-1-phosphotransferase subunits alpha/beta;N-acetylglucosamine-1-phosphotransferase subunit alpha;N-acetylglucosamine-1-phosphotransferase subunit beta	Gnptab	1.20001	2.29741	21.3059	20.1058	2	6.2148
P54310	Hormone-sensitive lipase	Lipe	1.19948	2.29657	19.8893	18.6898	1	1.6668
Q9DC69	NADH dehydrogenase [ubiquinone] 1 alpha subcomplex subunit 9, mitochondrial	Ndufa9	1.19086	2.28289	27.2036	26.0127	12	41.056
Q99LC3	NADH dehydrogenase [ubiquinone] 1 alpha subcomplex subunit 10, mitochondrial	Ndufa10	1.19082	2.28282	26.4855	25.2947	13	50.578
P47934	Carnitine O-acetyltransferase	Crat	1.1897	2.28105	24.3742	23.1845	7	14.729
B1AR13	CDGSH iron-sulfur domain-containing protein 3, mitochondrial	Cisd3	1.18891	2.2798	20.1637	18.9748	1	1.5501
Q9Z1X2	Phosphatidylserine synthase 2	Ptdss2	1.18829	2.27882	23.8376	22.6493	4	8.3281
E9Q0S6		Tns1	1.18741	2.27744	24.5714	23.384	13	25.407
Q8K4X7	1-acyl-sn-glycerol-3-phosphate acyltransferase delta	Agpat4	1.18674	2.27638	23.3166	22.1298	4	6.6842
Q9D6R2	Isocitrate dehydrogenase [NAD] subunit alpha, mitochondrial	Idh3a	1.18511	2.27381	26.0064	24.8212	8	21.159
Q6ZPY2	Protein SMG5	Smg5	1.18179	2.26858	22.0326	20.8508	2	4.2233
P70340	Mothers against decapentaplegic homolog 1	Smad1	1.17971	2.26531	21.3157	20.136	2	3.8652
Q6ZPV2	DNA helicase INO80	Ino80	1.17047	2.25085	22.6132	21.4427	3	7.8369
Q4FZC9	Nesprin-3	Syne3	1.16848	2.24775	19.8613	18.6928	2	4.3051
Q9CWV0	Mitochondrial assembly of ribosomal large subunit protein 1	Malsu1	1.16488	2.24215	19.0532	17.8883	1	1.5968
Q62048	Astrocytic phosphoprotein PEA-15	Pea15	1.16135	2.23667	23.198	22.0366	4	10.979
Q9D8B4	NADH dehydrogenase [ubiquinone] 1 alpha subcomplex subunit 11	Ndufa11	1.15613	2.22859	24.3582	23.202	3	8.1558
Q99P30	Peroxisomal coenzyme A diphosphatase NUDT7	Nudt7	1.15414	2.22552	21.3352	20.1811	2	3.4626
Q7TMV3	FAST kinase domain-containing protein 5	Fastkd5	1.15069	2.2202	24.5481	23.3974	5	31.047
P55200	Histone-lysine N-methyltransferase 2A;MLL cleavage product N320;MLL cleavage product C180	Kmt2a	1.14772	2.21563	22.7281	21.5804	5	13.512
Q9CPU4	Microsomal glutathione S-transferase 3	Mgst3	1.14577	2.21264	24.4418	23.296	3	8.7715
Q9JMK0	Beta-1,4-galactosyltransferase 5	B4galt5	1.14227	2.20728	21.703	20.5608	1	1.7953
P43883	Perilipin-2	Plin2	1.14084	2.20509	27.5984	26.4576	12	57.386
Q9Z2I0	LETM1 and EF-hand domain-containing protein 1, mitochondrial	Letm1	1.13255	2.19246	27.2683	26.1357	15	52.215
Q9D3D9	ATP synthase subunit delta, mitochondrial	Atp5d	1.1324	2.19223	25.0367	23.9043	2	6.3536
Q499X9	Methionine--tRNA ligase, mitochondrial	Mars2	1.13017	2.18885	22.4877	21.3575	4	5.8235
Q8BTW8	CDK5 regulatory subunit-associated protein 1	Cdk5rap1	1.13011	2.18875	23.5544	22.4243	6	14.628
Q922E6	FAST kinase domain-containing protein 2	Fastkd2	1.125	2.18102	23.4136	22.2886	4	12.228
Q3UIL6	Pleckstrin homology domain-containing family A member 7	Plekha7	1.12283	2.17774	20.194	19.0712	2	2.2219
P50637	Translocator protein	Tspo	1.12184	2.17624	27.1195	25.9977	3	10.436
Q8R3L2	Transcription factor 25	Tcf25	1.12127	2.17538	21.0678	19.9465	1	2.0211
A2A7B5		Prdm2	1.12113	2.17517	20.4373	19.3161	1	2.042
Q60862	Origin recognition complex subunit 2	Orc2	1.11961	2.17288	23.8813	22.7617	5	14.421
Q59J78	Mimitin, mitochondrial	Ndufaf2	1.11199	2.16144	24.2101	23.0982	4	13.386
Q8CGF7	Transcription elongation regulator 1	Tcerg1	1.11121	2.16027	23.3667	22.2555	5	6.0837
Q3TL44	NLR family member X1	Nlrx1	1.11011	2.15862	21.4937	20.3836	2	3.9895
Q9DB10	Essential MCU regulator, mitochondrial	Smdt1	1.10903	2.15701	22.6681	21.5591	2	3.8441
A0A1L1SSC7			1.10878	2.15663	22.204	21.0953	3	5.1923
Q9CXK4	Sugar transporter SWEET1	Slc50a1	1.10414	2.14971	20.9009	19.7968	1	2.1395
Q9EST5	Acidic leucine-rich nuclear phosphoprotein 32 family member B	Anp32b	1.10295	2.14793	26.8148	25.7119	5	10.172
Q8CGA0	Protein phosphatase 1F	Ppm1f	1.09808	2.1407	22.9802	21.8821	4	7.9935
Q8BMS4	Ubiquinone biosynthesis O-methyltransferase, mitochondrial	Coq3	1.09733	2.13958	22.7761	21.6787	4	7.7693
Q91VC9	Growth hormone-inducible transmembrane protein	Ghitm	1.09721	2.13941	26.9415	25.8442	7	24.947
Q9DBS2	Tumor protein p63-regulated gene 1-like protein	Tprg1l	1.09669	2.13863	24.0476	22.9509	3	11.581
O70480	Vesicle-associated membrane protein 4	Vamp4	1.09375	2.13428	22.2485	21.1547	2	5.3077
Q9JKK8	Serine/threonine-protein kinase ATR	Atr	1.0931	2.13332	20.4336	19.3405	3	4.3484
Q6R891	Neurabin-2	Ppp1r9b	1.0881	2.12594	21.7511	20.663	4	5.0837
E9PYH6;A0A0U1RNP2	Histone-lysine N-methyltransferase	Setd1a	1.08408	2.12002	22.1964	21.1124	5	8.8344
Q91WM1	Spermatid perinuclear RNA-binding protein	Strbp	1.08031	2.11449	24.0051	22.9248	10	7.4016
Q8CHT3	Integrator complex subunit 5	Ints5	1.07737	2.11019	24.0396	22.9622	8	41.771
Q99M08	Uncharacterized protein C4orf3 homolog		1.07681	2.10937	24.7422	23.6654	1	3.2832
O70585	Dystrobrevin beta	Dtnb	1.0756	2.1076	25.8412	24.7656	7	30.894
Q9CQZ5	NADH dehydrogenase [ubiquinone] 1 alpha subcomplex subunit 6	Ndufa6	1.07081	2.10061	25.1635	24.0927	5	13.779
Q5SSK3	Transcription elongation factor, mitochondrial	Tefm	1.06982	2.09917	25.2236	24.1538	8	23.945
Q14DH7	Acyl-CoA synthetase short-chain family member 3, mitochondrial	Acss3	1.06923	2.09831	23.7058	22.6366	4	5.1778
Q8K358	Phosphatidylinositol glycan anchor biosynthesis class U protein	Pigu	1.06485	2.09195	23.981	22.9162	1	4.3233
Q5DU37	Zinc finger FYVE domain-containing protein 26	Zfyve26	1.05593	2.07906	20.8617	19.8058	4	6.3893
Q9CPS6	Histidine triad nucleotide-binding protein 3	Hint3	1.05523	2.07805	20.5297	19.4745	1	1.4354
Q9CQ71	Replication protein A 14 kDa subunit	Rpa3	1.0517	2.07297	23.3894	22.3377	3	7.3181
Q9D0M3	Cytochrome c1, heme protein, mitochondrial	Cyc1	1.04965	2.07003	27.9315	26.8818	9	52.069
Q91VD9	NADH-ubiquinone oxidoreductase 75 kDa subunit, mitochondrial	Ndufs1	1.04781	2.06739	28.4056	27.3577	29	109.44
P01027	Complement C3;Complement C3 beta chain;C3-beta-c;Complement C3 alpha chain;C3a anaphylatoxin;Acylation stimulating protein;Complement C3b alpha chain;Complement C3c alpha chain fragment 1;Complement C3dg fragment;Complement C3g fragment;Complement C3d fragment;Complement C3f fragment;Complement C3c alpha chain fragment 2	C3	1.04637	2.06533	23.1704	22.124	6	12.472
Q9R049	E3 ubiquitin-protein ligase AMFR	Amfr	1.04594	2.06471	23.2816	22.2357	3	15
P58059	28S ribosomal protein S21, mitochondrial	Mrps21	1.0456	2.06422	23.6502	22.6046	2	4.1108
Q9CQL5	39S ribosomal protein L18, mitochondrial	Mrpl18	1.04552	2.06411	23.0021	21.9566	2	4.733
Q80Y14	Glutaredoxin-related protein 5, mitochondrial	Glrx5	1.0425	2.05979	23.4022	22.3597	2	4.3743
A3KGB4	TBC1 domain family member 8B	Tbc1d8b	1.03946	2.05546	19.8271	18.7876	2	1.9487
Q9CQ10	Charged multivesicular body protein 3	Chmp3	1.0365	2.05125	22.4843	21.4478	2	9.3789
P32233	Developmentally-regulated GTP-binding protein 1	Drg1	1.03402	2.04772	27.1355	26.1014	12	40.399
Q7TSZ8	Nucleus accumbens-associated protein 1	Nacc1	1.03119	2.04371	21.9492	20.918	2	1.8132
F8WIA3;J3QMA2;P0C8B4	Uncharacterized protein C14orf142 homolog	Gm20604;Gm28051	1.0286	2.04004	20.8646	19.836	1	5.7782
Q6P5H2	Nestin	Nes	1.0257	2.03595	28.1029	27.0772	34	131.66
P48410	ATP-binding cassette sub-family D member 1	Abcd1	1.01745	2.02434	21.461	20.4435	2	3.9531
P19783	Cytochrome c oxidase subunit 4 isoform 1, mitochondrial	Cox4i1	1.01668	2.02326	28.3343	27.3176	9	20.324
Q8K2F0	Bromodomain-containing protein 3	Brd3	1.0136	2.01894	21.5392	20.5256	4	4.2558
P51791	H(+)/Cl(-) exchange transporter 3	Clcn3	1.0109	2.01517	21.0894	20.0785	2	4.7067
Q8BK03	Protein FAM73B	Fam73b	1.0057	2.00792	20.0837	19.078	1	1.8388
Q3URQ7	Methenyltetrahydrofolate synthase domain-containing protein	Mthfsd	1.00485	2.00673	22.4636	21.4588	2	2.0971
Q8BYZ7	Engulfment and cell motility protein 3	Elmo3	1.00364	2.00505	21.991	20.9873	2	4.6179
P45591	Cofilin-2	Cfl2	1.0033	2.00458	25.6097	24.6064	4	12.717
P22777	Plasminogen activator inhibitor 1	Serpine1	1.00304	2.00422	19.2158	18.2127	2	2.9664
Q78WZ7	DNA-directed RNA polymerase I subunit RPA43	Twistnb	1.00184	2.00255	24.6708	23.6689	5	31.343
Q8VBV7	COP9 signalosome complex subunit 8	Cops8	1.00062	2.00086	24.6091	23.6085	5	18.542
A2AIL4	NADH dehydrogenase (ubiquinone) complex I, assembly factor 6	Ndufaf6	0.999762	1.99967	22.5277	21.528	3	7.66
Q91ZN5	Adenosine 3-phospho 5-phosphosulfate transporter 1	Slc35b2	0.995085	1.9932	22.7394	21.7443	3	4.1233
Q9D358	Low molecular weight phosphotyrosine protein phosphatase	Acp1	0.994749	1.99273	24.2745	23.2798	3	11.362
P12787	Cytochrome c oxidase subunit 5A, mitochondrial	Cox5a	0.994642	1.99259	25.6359	24.6413	6	13.586
Q8K221	Arfaptin-2	Arfip2	0.994326	1.99215	21.8889	20.8945	1	1.8482
Q9CQ91	NADH dehydrogenase [ubiquinone] 1 alpha subcomplex subunit 3	Ndufa3	0.992779	1.99001	25.5176	24.5248	1	1.8316
Q8BYM8	Probable cysteine--tRNA ligase, mitochondrial	Cars2	0.983017	1.97659	23.1166	22.1335	2	6.5712
Q8BGP6	Solute carrier family 25 member 40	Slc25a40	0.9804	1.97301	24.0777	23.0973	6	11.266
Q05512;Q8VHJ5	Serine/threonine-protein kinase MARK2	Mark2	0.975447	1.96625	24.0943	23.1188	8	17.002
P50429	Arylsulfatase B	Arsb	0.973997	1.96428	22.5029	21.5289	2	3.9617
Q8BV13	COP9 signalosome complex subunit 7b	Cops7b	0.973118	1.96308	23.3306	22.3575	4	13.293
P29595	NEDD8	Nedd8	0.972889	1.96277	20.092	19.1191	1	3.0071
Q920L1	Fatty acid desaturase 1	Fads1	0.96884	1.95727	25.9239	24.9551	8	25.546
Q6ZQB6	Inositol hexakisphosphate and diphosphoinositol-pentakisphosphate kinase 2	Ppip5k2	0.968374	1.95663	23.2264	22.258	7	11.154
P09925	Surfeit locus protein 1	Surf1	0.967201	1.95504	25.4595	24.4923	5	9.4954
Q8R2M2	Deoxynucleotidyltransferase terminal-interacting protein 2	Dnttip2	0.967079	1.95488	26.8797	25.9126	19	103.64
B9EJ80		Pdzd8	0.965448	1.95267	23.2595	22.2941	2	1.6471
Q9DBG1	Sterol 26-hydroxylase, mitochondrial	Cyp27a1	0.96398	1.95068	24.8433	23.8793	8	17.314
Q61144	Presenilin-2;Presenilin-2 NTF subunit;Presenilin-2 CTF subunit	Psen2	0.9613	1.94706	20.6156	19.6543	2	3.32
Q99J39	Malonyl-CoA decarboxylase, mitochondrial	Mlycd	0.956829	1.94104	24.3554	23.3986	8	28.072
Q6NS82	Protein FAM134A	Fam134a	0.954315	1.93766	21.0197	20.0654	2	2.0494
Q9ESD7	Dysferlin	Dysf	0.949701	1.93147	25.0819	24.1322	16	40.083
Q9DBU0	Transmembrane 9 superfamily member 1	Tm9sf1	0.949066	1.93062	25.8344	24.8853	5	10.525
Q9R002	Interferon-activable protein 202	Ifi202	0.94766	1.92874	24.3167	23.3691	5	12.097
Q8VCX5	Calcium uptake protein 1, mitochondrial	Micu1	0.945185	1.92544	25.0422	24.097	5	21.028
Q99JH1	Ribonuclease P protein subunit p25-like protein	Rpp25l	0.943068	1.92261	23.0609	22.1178	3	10.823
Q9CR61	NADH dehydrogenase [ubiquinone] 1 beta subcomplex subunit 7	Ndufb7	0.939917	1.91842	25.1777	24.2378	7	12.042
P02469	Laminin subunit beta-1	Lamb1	0.937962	1.91582	21.3209	20.3829	2	7.0403
Q9DCJ7	Aurora kinase A-interacting protein	Aurkaip1	0.937498	1.9152	22.1664	21.2289	1	1.4838
Q9CPR8;Q99PB1	Melanoma-associated antigen G1	Ndnl2	0.937216	1.91483	22.3113	21.3741	3	4.5855
P03930	ATP synthase protein 8	Mtatp8	0.931911	1.9078	25.6268	24.6949	1	5.7676
Q7TSY8	Shugoshin-like 2	Sgol2	0.930332	1.90571	21.7722	20.8418	3	5.6649
O54791	Transcription factor MafF	Maff	0.929329	1.90439	23.425	22.4956	2	5.9121
Q9CQA6	Coiled-coil-helix-coiled-coil-helix domain-containing protein 1	Chchd1	0.927717	1.90226	20.7776	19.8499	1	1.8496
Q8BN21	Serine/threonine-protein kinase VRK2	Vrk2	0.92662	1.90082	23.1763	22.2497	4	2.5036
Q9CQN6	Transmembrane protein 14C	Tmem14c	0.923826	1.89714	25.3212	24.3974	4	19.666
Q62393	Tumor protein D52	Tpd52	0.919941	1.89204	25.7788	24.8588	2	14.366
Q5SXY1	Cytospin-B	Specc1	0.918699	1.89041	22.128	21.2093	4	5.6153
Q91VA6	Polymerase delta-interacting protein 2	Poldip2	0.918629	1.89032	25.7445	24.8259	9	15.509
A0A286YCV9			0.916616	1.88768	22.7856	21.869	5	9.5929
Q8BW75	Amine oxidase [flavin-containing] B	Maob	0.916597	1.88766	24.225	23.3084	2	2.3514
Q8BZH4	Pogo transposable element with ZNF domain	Pogz	0.915089	1.88569	25.2737	24.3586	12	28.898
Q8BHZ4	Zinc finger protein 592	Znf592	0.914263	1.88461	20.7415	19.8272	1	2.7942
Q9CR88	28S ribosomal protein S14, mitochondrial	Mrps14	0.912321	1.88207	23.6235	22.7112	1	3.3405
P46656	Adrenodoxin, mitochondrial	Fdx1	0.911465	1.88095	21.5638	20.6524	1	4.0845
A0A1L1SQU7			0.91139	1.88086	23.0049	22.0936	7	10.02
Q8BLY7	Hermansky-Pudlak syndrome 6 protein homolog	Hps6	0.909809	1.8788	21.1217	20.2119	2	4.1146
Q8JZN7;H3BKJ1	Mitochondrial Rho GTPase 2	Rhot2	0.909311	1.87815	25.1048	24.1955	10	23.416
Q9CTH6	rRNA-processing protein FCF1 homolog	Fcf1	0.9055	1.87319	22.3392	21.4337	3	4.0263
Q9DC48	Pre-mRNA-processing factor 17	Cdc40	0.904167	1.87146	25.3518	24.4476	9	23.982
Q9JLZ3	Methylglutaconyl-CoA hydratase, mitochondrial	Auh	0.90274	1.86961	19.2075	18.3048	1	1.5018
Q9QZ23	NFU1 iron-sulfur cluster scaffold homolog, mitochondrial	Nfu1	0.900928	1.86727	25.0185	24.1176	4	11.685
Q8R4U6	DNA topoisomerase I, mitochondrial	Top1mt	0.900265	1.86641	20.887	19.9868	3	3.6061
Q9CZP5	Mitochondrial chaperone BCS1	Bcs1l	0.899649	1.86561	26.0761	25.1765	18	38.871
Q6DIC0	Probable global transcription activator SNF2L2	Smarca2	0.898977	1.86474	23.5139	22.6149	16	11.187
P35822	Receptor-type tyrosine-protein phosphatase kappa	Ptprk	0.897396	1.8627	23.2506	22.3532	3	5.1756
Q9EPR4	Solute carrier family 23 member 2	Slc23a2	0.897034	1.86223	20.1373	19.2403	1	2.2892
B2RUP2	Protein unc-13 homolog D	Unc13d	0.896875	1.86203	21.8761	20.9792	2	4.1734
Q99N95	39S ribosomal protein L3, mitochondrial	Mrpl3	0.895021	1.85964	25.1879	24.2929	8	17.382
Q9DCT2	NADH dehydrogenase [ubiquinone] iron-sulfur protein 3, mitochondrial	Ndufs3	0.893551	1.85774	25.8033	24.9098	7	22.397
Q9QXW0	F-box/LRR-repeat protein 6	Fbxl6	0.892736	1.85669	22.7226	21.8299	4	10.294
O89050	Muskelin	Mkln1	0.892103	1.85588	24.9362	24.0441	8	23.265
P32261	Antithrombin-III	Serpinc1	0.892067	1.85583	21.7962	20.9041	4	1.4793
Q62388	Serine-protein kinase ATM	Atm	0.889675	1.85276	22.5626	21.6729	3	2.3805
Q3ULD5	Methylcrotonoyl-CoA carboxylase beta chain, mitochondrial	Mccc2	0.889051	1.85196	24.7186	23.8296	9	22.949
Q9CQZ6	NADH dehydrogenase [ubiquinone] 1 beta subcomplex subunit 3	Ndufb3	0.887388	1.84982	23.9279	23.0405	2	2.5901
Q99LR1	Monoacylglycerol lipase ABHD12	Abhd12	0.884399	1.846	25.7074	24.823	10	24.21
Q810S1	Calcium uniporter regulatory subunit MCUb, mitochondrial	Ccdc109b	0.884306	1.84588	23.1776	22.2933	4	14.018
A0A087WP63;A0A087WQ44		Srcap	0.883888	1.84534	23.6667	22.7828	7	13.932
Q91ZX7	Prolow-density lipoprotein receptor-related protein 1;Low-density lipoprotein receptor-related protein 1 85 kDa subunit;Low-density lipoprotein receptor-related protein 1 515 kDa subunit;Low-density lipoprotein receptor-related protein 1 intracellular domain	Lrp1	0.879673	1.83996	23.4588	22.5791	7	14.342
P40237	CD82 antigen	Cd82	0.879192	1.83934	22.8677	21.9885	1	2.9666
Q8BJW5	Nucleolar protein 11	Nol11	0.878609	1.8386	25.9341	25.0555	13	31.845
Q9CXZ1	NADH dehydrogenase [ubiquinone] iron-sulfur protein 4, mitochondrial	Ndufs4	0.872286	1.83056	23.5187	22.6464	2	3.7894
Q91YN0	Protein C12orf4 homolog	D6Wsu163e	0.870823	1.82871	21.3328	20.4619	1	4.8261
Q8JZK9;P54869	Hydroxymethylglutaryl-CoA synthase, cytoplasmic	Hmgcs1	0.87039	1.82816	25.8156	24.9452	12	32.056
Q9EP97	Sentrin-specific protease 3	Senp3	0.864916	1.82123	22.2763	21.4114	1	3.1205
Q8CCJ3	E3 UFM1-protein ligase 1	Ufl1	0.864889	1.8212	25.5346	24.6697	9	28.008
Q99N92	39S ribosomal protein L27, mitochondrial	Mrpl27	0.864634	1.82088	24.3254	23.4608	2	5.5908
P11881	Inositol 1,4,5-trisphosphate receptor type 1	Itpr1	0.862726	1.81847	22.1219	21.2591	5	7.6852
Q07417	Short-chain specific acyl-CoA dehydrogenase, mitochondrial	Acads	0.862457	1.81813	26.5879	25.7255	7	27.449
P56382	ATP synthase subunit epsilon, mitochondrial	Atp5e	0.861549	1.81699	25.0167	24.1551	2	1.9936
Q9EQH4	Transcription initiation factor TFIID subunit 8	Taf8	0.86079	1.81603	20.2912	19.4304	1	2.1283
Q7TNG8	Probable D-lactate dehydrogenase, mitochondrial	Ldhd	0.860687	1.8159	22.1521	21.2914	3	5.2841
A0A087WSK7;Q9CQZ0;Q921I0		Gm28778	0.859512	1.81442	25.4395	24.58	4	7.518
Q9D5V6	Synapse-associated protein 1	Syap1	0.855883	1.80987	22.6653	21.8094	2	5.5734
Q8JZZ7	Latrophilin-2	Lphn2	0.850706	1.80338	20.5719	19.7212	1	4.6353
Q3U466		Cln6	0.850632	1.80329	22.0787	21.2281	1	3.7824
O88796	Ribonuclease P protein subunit p30	Rpp30	0.848942	1.80118	25.4181	24.5692	7	33.053
Q571F8	Glutaminase liver isoform, mitochondrial	Gls2	0.847631	1.79954	21.4781	20.6305	1	1.7319
Q8R480	Nuclear pore complex protein Nup85	Nup85	0.846498	1.79813	26.9964	26.1499	16	51.76
Q9JJG0	Transforming acidic coiled-coil-containing protein 2	Tacc2	0.845398	1.79676	22.0374	21.192	3	4.2261
Q8BMG8	Mitochondrial folate transporter/carrier	Slc25a32	0.841349	1.79172	24.7013	23.8599	7	11.754
Q62141	Paired amphipathic helix protein Sin3b	Sin3b	0.837702	1.7872	21.9401	21.1024	4	14.535
O08992	Syntenin-1	Sdcbp	0.836969	1.78629	24.0195	23.1825	5	16.634
Q6P7W5	tRNA-splicing endonuclease subunit Sen2	Tsen2	0.836575	1.78581	22.7904	21.9538	2	5.033
Q9D1P0	39S ribosomal protein L13, mitochondrial	Mrpl13	0.836248	1.7854	25.0384	24.2022	7	13.863
P61750	ADP-ribosylation factor 4	Arf4	0.835772	1.78481	28.2456	27.4098	10	33.138
Q8C1E7	Transmembrane protein 120A	Tmem120a	0.835714	1.78474	22.7517	21.916	1	2.8914
Q99MR8	Methylcrotonoyl-CoA carboxylase subunit alpha, mitochondrial	Mccc1	0.834852	1.78367	26.276	25.4411	12	53.357
Q9ET22	Dipeptidyl peptidase 2	Dpp7	0.83412	1.78277	22.6859	21.8518	3	8.6358
Q8BH64	EH domain-containing protein 2	Ehd2	0.832462	1.78072	23.2696	22.4371	6	5.8963
Q9JMA2	Queuine tRNA-ribosyltransferase	Qtrt1	0.832401	1.78065	22.12	21.2876	1	1.8554
Q5SS80	Dehydrogenase/reductase SDR family member 13	Dhrs13	0.827465	1.77456	24.8121	23.9846	8	24.804
O70131	Ninjurin-1	Ninj1	0.826063	1.77284	20.987	20.1609	1	4.9252
P56387	Dynein light chain Tctex-type 3	Dynlt3	0.825235	1.77182	21.7276	20.9023	1	9.2742
Q8C025	Cholinephosphotransferase 1	Chpt1	0.822905	1.76896	23.5797	22.7568	2	3.4721
Q9CZI9	Apoptosis-enhancing nuclease	Aen	0.82239	1.76833	22.3285	21.5061	4	9.9657
Q61733	28S ribosomal protein S31, mitochondrial	Mrps31	0.82099	1.76662	25.696	24.875	9	38.926
Q9QYL7	Activator of basal transcription 1	Abt1	0.819059	1.76425	21.548	20.7289	2	2.3414
A2AWA9	Rab GTPase-activating protein 1	Rabgap1	0.818623	1.76372	21.7013	20.8826	3	5.1148
Q8BGU5	Cyclin-Y	Ccny	0.8186	1.76369	21.0916	20.273	1	1.5339
Q9ESE1;Q9EPN1	Lipopolysaccharide-responsive and beige-like anchor protein	Lrba	0.818157	1.76315	24.1799	23.3617	11	20.205
Q8BMC4	Nucleolar protein 9	Nop9	0.818005	1.76297	26.315	25.497	11	39.947
Q9D4J1	EF-hand domain-containing protein D1	Efhd1	0.817507	1.76236	23.1105	22.293	6	10.175
Q8C1Y8	Vacuolar fusion protein CCZ1 homolog	Ccz1	0.817165	1.76194	22.4809	21.6638	2	4.652
Q9CQG6	Transmembrane protein 147	Tmem147	0.81694	1.76167	21.6304	20.8135	2	7.4484
O08912	Polypeptide N-acetylgalactosaminyltransferase 1;Polypeptide N-acetylgalactosaminyltransferase 1 soluble form	Galnt1	0.816278	1.76086	20.8557	20.0394	1	3.4643
Q80V03	Uncharacterized aarF domain-containing protein kinase 5	Adck5	0.816034	1.76056	21.3243	20.5082	2	4.2394
C0HKD9;C0HKD8			0.813944	1.75801	24.3693	23.5553	4	24.327
Q8R1I1	Cytochrome b-c1 complex subunit 9	Uqcr10	0.813278	1.7572	23.1275	22.3142	1	2.0814
P00397	Cytochrome c oxidase subunit 1	Mtco1	0.813103	1.75699	26.9569	26.1438	2	9.5437
Q8R164	Valacyclovir hydrolase	Bphl	0.812325	1.75604	24.3042	23.4919	4	7.8036
Q8R2U0	Nucleoporin SEH1	Seh1l	0.810947	1.75436	25.9138	25.1028	9	30.504
E9Q5C9		Nolc1	0.808823	1.75178	27.287	26.4782	12	39.95
Q6P2L6	Histone-lysine N-methyltransferase NSD3	Whsc1l1	0.808651	1.75157	22.9503	22.1417	4	11.817
Q9CZS1	Aldehyde dehydrogenase X, mitochondrial	Aldh1b1	0.807749	1.75048	24.3864	23.5787	6	10.281
Q8BJM7	S-adenosyl-L-methionine-dependent tRNA 4-demethylwyosine synthase	Tyw1	0.80756	1.75025	22.9104	22.1028	2	9.3539
Q04690	Neurofibromin	Nf1	0.807058	1.74964	24.2982	23.4912	3	4.437
Q8K4P0	pre-mRNA 3 end processing protein WDR33	Wdr33	0.806801	1.74933	24.4398	23.633	9	11.021
Q99J45	Nuclear receptor-binding protein	Nrbp1	0.806593	1.74908	23.2863	22.4797	2	5.8403
Q8R2Y9	SOSS complex subunit B1	Nabp2	0.806484	1.74894	22.8998	22.0934	2	14.071
Q3U9N9	Monocarboxylate transporter 10	Slc16a10	0.806011	1.74837	25.1216	24.3156	5	20.263
Q8BIP0	Aspartate--tRNA ligase, mitochondrial	Dars2	0.805824	1.74814	25.3126	24.5068	7	8.5157
Q8BGV0	Probable asparagine--tRNA ligase, mitochondrial	Nars2	0.805069	1.74723	22.8744	22.0693	2	10.126
C0HKG6;C0HKG5			0.803394	1.7452	22.0816	21.2782	2	4.5263
Q99LH1	Nucleolar GTP-binding protein 2	Gnl2	0.803061	1.7448	26.6503	25.8473	19	45.32
P56135	ATP synthase subunit f, mitochondrial	Atp5j2	0.802734	1.7444	27.7864	26.9837	4	8.4862
Q9CWD8	Iron-sulfur protein NUBPL	Nubpl	0.80242	1.74402	23.6409	22.8384	3	7.6334
O09111	NADH dehydrogenase [ubiquinone] 1 beta subcomplex subunit 11, mitochondrial	Ndufb11	0.802395	1.74399	25.6474	24.845	4	14.929
Q571E4	N-acetylgalactosamine-6-sulfatase	Galns	0.80233	1.74392	21.5382	20.7359	1	3
P70188	Kinesin-associated protein 3	Kifap3	0.801748	1.74321	20.6204	19.8187	2	6.1892
Q61122	NGFI-A-binding protein 1	Nab1	0.801462	1.74287	20.5912	19.7898	1	3.2411
Q80VQ0;E9Q3E1;J3QMK6	Aldehyde dehydrogenase family 3 member B1;Aldehyde dehydrogenase	Aldh3b1;Aldh3b2	0.800858	1.74214	23.2265	22.4256	5	9.8354
Q8JZU2	Tricarboxylate transport protein, mitochondrial	Slc25a1	0.798754	1.7396	26.49	25.6912	7	21.791
Q9WU28	Prefoldin subunit 5	Pfdn5	0.796412	1.73678	21.0053	20.2088	1	1.749
Q3UFB2	Box C/D snoRNA protein 1	Znhit6	0.794989	1.73506	22.802	22.007	3	6.2794
Q8K1R7	Serine/threonine-protein kinase Nek9	Nek9	0.794527	1.73451	24.3874	23.5929	7	23.832
Q8C1Q6	Small integral membrane protein 4	Smim4	0.794237	1.73416	23.8328	23.0385	1	5.7841
Q9CQ75	NADH dehydrogenase [ubiquinone] 1 alpha subcomplex subunit 2	Ndufa2	0.792677	1.73229	23.4127	22.6201	2	3.9434
Q8K2A8	Dol-P-Man:Man(5)GlcNAc(2)-PP-Dol alpha-1,3-mannosyltransferase	Alg3	0.792473	1.73204	23.1676	22.3752	3	5.6432
Q9R1Q9	V-type proton ATPase subunit S1	Atp6ap1	0.792435	1.732	22.5739	21.7815	3	5.9877
E9PZ26		Brd1	0.792185	1.7317	21.5882	20.7961	2	1.4688
Q9WTV6	Ubl carboxyl-terminal hydrolase 18	Usp18	0.790686	1.7299	19.0464	18.2558	1	2.6495
Q9D289	Trafficking protein particle complex subunit 6B	Trappc6b	0.790323	1.72946	22.0766	21.2863	2	5.7686
Q8BU14	Translocation protein SEC62	Sec62	0.789724	1.72874	25.8836	25.0939	5	31.771
Q9D880	Mitochondrial import inner membrane translocase subunit TIM50	Timm50	0.789516	1.72849	26.8219	26.0324	8	23.272
Q99KJ8	Dynactin subunit 2	Dctn2	0.789043	1.72793	22.9677	22.1787	5	10.008
A2A8Z1	Oxysterol-binding protein-related protein 9	Osbpl9	0.78861	1.72741	23.0389	22.2503	4	14.616
Q9D172	ES1 protein homolog, mitochondrial	D10Jhu81e	0.788202	1.72692	25.7016	24.9134	6	17.941
Q8BU88	39S ribosomal protein L22, mitochondrial	Mrpl22	0.788082	1.72678	24.3382	23.5502	5	7.8242
Q9D2R8	28S ribosomal protein S33, mitochondrial	Mrps33	0.787174	1.72569	24.3247	23.5375	2	4.8008
Q9D0Y8	39S ribosomal protein L52, mitochondrial	Mrpl52	0.787106	1.72561	24.7597	23.9726	2	29.271
Q9D1B9	39S ribosomal protein L28, mitochondrial	Mrpl28	0.787054	1.72555	25.6333	24.8462	8	27.959
Q61234	Alpha-1-syntrophin	Snta1	0.786802	1.72525	23.512	22.7252	5	12.491
Q99LB2	Dehydrogenase/reductase SDR family member 4	Dhrs4	0.786627	1.72504	26.56	25.7734	10	36.218
Q9CQ40	39S ribosomal protein L49, mitochondrial	Mrpl49	0.78651	1.7249	22.4963	21.7098	2	4.8271
Q91YM4	Protein TBRG4	Tbrg4	0.78554	1.72374	26.3376	25.552	13	23.026
Q91YT0	NADH dehydrogenase [ubiquinone] flavoprotein 1, mitochondrial	Ndufv1	0.785395	1.72356	27.5469	26.7615	19	43.864
P46978	Dolichyl-diphosphooligosaccharide--protein glycosyltransferase subunit STT3A	Stt3a	0.784233	1.72218	27.3428	26.5586	13	44.025
Q61334	B-cell receptor-associated protein 29	Bcap29	0.783978	1.72187	22.9988	22.2149	1	2.1132
D3YZP9	Coiled-coil domain-containing protein 6	Ccdc6	0.78372	1.72156	24.0267	23.243	6	11.246
Q8R2L5	28S ribosomal protein S18c, mitochondrial	Mrps18c	0.783451	1.72124	24.6266	23.8432	3	12.803
Q91VJ4;Q7TSE6	Serine/threonine-protein kinase 38	Stk38	0.782576	1.7202	24.0397	23.2571	6	7.9222
Q9DCJ5	NADH dehydrogenase [ubiquinone] 1 alpha subcomplex subunit 8	Ndufa8	0.782455	1.72006	25.4171	24.6347	5	12.659
Q8BG81	Polymerase delta-interacting protein 3	Poldip3	0.781261	1.71863	27.1771	26.3959	17	56.239
Q9Z148	Histone-lysine N-methyltransferase EHMT2	Ehmt2	0.781176	1.71853	23.5006	22.7194	6	14.361
Q8CG46	Structural maintenance of chromosomes protein 5	Smc5	0.779493	1.71653	22.5564	21.7769	5	15.314
Q8BWM0	Prostaglandin E synthase 2;Prostaglandin E synthase 2 truncated form	Ptges2	0.775276	1.71152	26.4426	25.6673	11	30.715
E9Q3L2		Pi4ka	0.775091	1.7113	24.9715	24.1964	15	44.96
Q9CR20	Immediate early response 3-interacting protein 1	Ier3ip1	0.774538	1.71064	23.6167	22.8422	1	6.0023
Q9CPZ6	ORM1-like protein 3	Ormdl3	0.774324	1.71039	23.1362	22.3619	2	5.2629
P58137	Acyl-coenzyme A thioesterase 8	Acot8	0.774088	1.71011	25.5703	24.7962	8	21.261
Q8BJZ3	Protein lifeguard 3	Tmbim1	0.77351	1.70942	21.7077	20.9342	1	1.9956
E9QAP7		Taf4a	0.773415	1.70931	21.0223	20.2489	3	11.146
Q05920	Pyruvate carboxylase, mitochondrial	Pc	0.772406	1.70812	27.2953	26.5229	20	68.821
D3Z286		Tmppe	0.772036	1.70768	23.1511	22.379	3	13.824
O08808	Protein diaphanous homolog 1	Diaph1	0.771061	1.70652	22.9764	22.2053	6	9.3092
Q91WM3	U3 small nucleolar RNA-interacting protein 2	Rrp9	0.770477	1.70583	26.5649	25.7944	13	68.35
Q3TBW2	39S ribosomal protein L10, mitochondrial	Mrpl10	0.769619	1.70482	25.9191	25.1495	4	19.957
Q8BP92	Reticulocalbin-2	Rcn2	0.769382	1.70454	26.1638	25.3944	10	44.866
Q9CQX2	Cytochrome b5 type B	Cyb5b	0.769375	1.70453	27.8255	27.0561	6	44.057
A0A0G2JG52			0.769173	1.70429	23.6871	22.9179	8	30.178
P51881	ADP/ATP translocase 2;ADP/ATP translocase 2, N-terminally processed	Slc25a5	0.768953	1.70403	30.3907	29.6217	20	38.727
P32883	GTPase KRas;GTPase KRas, N-terminally processed	Kras	0.767534	1.70236	22.3147	21.5472	7	1.6086
Q9DCU6	39S ribosomal protein L4, mitochondrial	Mrpl4	0.767475	1.70229	26.143	25.3756	7	18.303
Q8K1R3	Polyribonucleotide nucleotidyltransferase 1, mitochondrial	Pnpt1	0.765421	1.69987	26.1274	25.362	13	30.804
P97300	Neuroplastin	Nptn	0.764069	1.69827	23.9238	23.1597	1	3.3902
Q8VDX6	Transmembrane protein 5	Tmem5	0.764008	1.6982	22.1413	21.3773	2	7.3444
Q9CQ80	Vacuolar protein-sorting-associated protein 25	Vps25	0.763418	1.69751	23.5896	22.8261	6	20.158
Q3U2A8	Valine--tRNA ligase, mitochondrial	Vars2	0.762705	1.69667	23.0109	22.2482	4	7.5458
O88746	Target of Myb protein 1	Tom1	0.762341	1.69624	23.2726	22.5102	6	20.218
Q8VI78	Phospholipase A1 member A	Pla1a	0.762157	1.69602	22.904	22.1419	3	10.775
Q99M04	Lipoyl synthase, mitochondrial	Lias	0.762129	1.69599	22.6602	21.898	1	3.0901
P51175	Protoporphyrinogen oxidase	Ppox	0.762096	1.69595	25.0431	24.281	9	36.452
Q99ME9	Nucleolar GTP-binding protein 1	Gtpbp4	0.761683	1.69547	28.5313	27.7696	24	75.44
Q9CR13	UPF0562 protein C7orf55 homolog		0.75955	1.69296	23.2134	22.4538	1	2.6413
Q9CQW9	Interferon-induced transmembrane protein 3	Ifitm3	0.758585	1.69183	28.2374	27.4788	5	34.808
S4R1W5		Rbm6	0.758072	1.69123	21.2988	20.5408	4	6.4963
Q9EQJ0	Two pore calcium channel protein 1	Tpcn1	0.757666	1.69075	21.7245	20.9668	2	3.7959
Q9DAT5	Mitochondrial tRNA-specific 2-thiouridylase 1	Trmu	0.756222	1.68906	24.2489	23.4927	5	14.509
Q504M2		Pdp2	0.755899	1.68868	21.3271	20.5712	1	5.9991
Q8C547	HEAT repeat-containing protein 5B	Heatr5b	0.752607	1.68483	24.5196	23.767	12	40.02
Q9DB20	ATP synthase subunit O, mitochondrial	Atp5o	0.75238	1.68457	28.7416	27.9892	9	38.496
Q8K4B0	Metastasis-associated protein MTA1	Mta1	0.750879	1.68282	26.9117	26.1608	20	63.005
Q8VDP6	CDP-diacylglycerol--inositol 3-phosphatidyltransferase	Cdipt	0.749567	1.68129	25.2415	24.492	5	13.215
Q9CQ69	Cytochrome b-c1 complex subunit 8	Uqcrq	0.747812	1.67924	25.0674	24.3196	3	5.3235
P28571	Sodium- and chloride-dependent glycine transporter 1	Slc6a9	0.747189	1.67852	25.3113	24.5641	2	7.1203
Q8VDZ4	Palmitoyltransferase ZDHHC5	Zdhhc5	0.746944	1.67823	22.3043	21.5574	5	8.6365
Q9JL60	Glucocorticoid modulatory element-binding protein 1	Gmeb1	0.746733	1.67799	19.4264	18.6797	1	4.2994
Q8BRT1	CLIP-associating protein 2	Clasp2	0.746002	1.67714	22.1403	21.3943	4	3.7638
Q921H9	Cytochrome c oxidase assembly factor 7	Coa7	0.742865	1.6735	23.6079	22.8651	3	5.4051
Q9CZN8	Glutamyl-tRNA(Gln) amidotransferase subunit A, mitochondrial	Qrsl1	0.742048	1.67255	24.7019	23.9599	6	36.626
Q3U9G9	Lamin-B receptor	Lbr	0.741585	1.67201	27.8985	27.1569	14	48.632
Q8VE95	UPF0598 protein C8orf82 homolog		0.741066	1.67141	24.0799	23.3388	4	11.636
P59110	Sentrin-specific protease 1	Senp1	0.740776	1.67107	22.149	21.4082	3	4.8755
Q9QYB5	Gamma-adducin	Add3	0.74054	1.6708	25.2778	24.5372	9	39.648
Q9D3E6	Cohesin subunit SA-1	Stag1	0.738531	1.66848	24.604	23.8655	14	40.027
Q8CGC4	Protein LSM14 homolog B	Lsm14b	0.738371	1.66829	21.0647	20.3263	1	1.5426
O08715	A-kinase anchor protein 1, mitochondrial	Akap1	0.738045	1.66791	26.5721	25.8341	14	52.209
O08804;W4VSP4		Serpinb6b	0.736876	1.66656	25.519	24.7821	9	25.439
Q9Z277	Tyrosine-protein kinase BAZ1B	Baz1b	0.735987	1.66554	28.2281	27.4921	40	117.68
Q9CZW4	Long-chain-fatty-acid--CoA ligase 3	Acsl3	0.734524	1.66385	24.7864	24.0518	8	20.775
P70295	Ancient ubiquitous protein 1	Aup1	0.734365	1.66367	25.3535	24.6191	5	22.689
Q9WTS2	Alpha-(1,6)-fucosyltransferase	Fut8	0.734228	1.66351	24.6602	23.926	7	16.526
P00158	Cytochrome b	Mt-Cyb	0.734018	1.66326	23.0199	22.2859	2	2.3074
Q8K3J1	NADH dehydrogenase [ubiquinone] iron-sulfur protein 8, mitochondrial	Ndufs8	0.733372	1.66252	23.022	22.2886	2	5.3546
Q9R1C6	Diacylglycerol kinase epsilon	Dgke	0.733318	1.66246	19.5329	18.7996	1	2.2275
Q99N96	39S ribosomal protein L1, mitochondrial	Mrpl1	0.732798	1.66186	25.5753	24.8425	7	19.398
Q9D8M4	60S ribosomal protein L7-like 1	Rpl7l1	0.731709	1.66061	27.1929	26.4612	11	27.214
Q9D773	39S ribosomal protein L2, mitochondrial	Mrpl2	0.731148	1.65996	25.4116	24.6805	6	17.964
Q61542	StAR-related lipid transfer protein 3	Stard3	0.730268	1.65895	22.5032	21.773	3	4.205
Q9CR59	Growth arrest and DNA damage-inducible proteins-interacting protein 1	Gadd45gip1	0.730124	1.65878	26.1732	25.443	7	23.826
P36536	GTP-binding protein SAR1a	Sar1a	0.729427	1.65798	27.0141	26.2847	7	42.234
Q8K3J9	G-protein coupled receptor family C group 5 member C	Gprc5c	0.729206	1.65773	22.2836	21.5544	2	6.9991
Q9CR21	Acyl carrier protein, mitochondrial	Ndufab1	0.728918	1.6574	23.5316	22.8027	1	3.553
Q8K1Z0	Ubiquinone biosynthesis protein COQ9, mitochondrial	Coq9	0.728527	1.65695	22.8009	22.0724	3	9.5266
P54751	CMP-N-acetylneuraminate-beta-galactosamide-alpha-2,3-sialyltransferase 1	St3gal1	0.726624	1.65476	22.2666	21.54	1	1.6553
Q8BJ03	Cytochrome c oxidase assembly protein COX15 homolog	Cox15	0.726347	1.65444	25.8732	25.1468	8	24.408
Q9WTR1	Transient receptor potential cation channel subfamily V member 2	Trpv2	0.724869	1.65275	23.1171	22.3922	4	11.416
P00416	Cytochrome c oxidase subunit 3	mt-Co3	0.723341	1.651	21.9346	21.2112	1	4.4475
Q99JB2	Stomatin-like protein 2, mitochondrial	Stoml2	0.723269	1.65092	26.1088	25.3856	10	40.004
Q8R404	Protein QIL1	Qil1	0.722584	1.65013	25.3496	24.627	4	28.396
Q8CF89	TGF-beta-activated kinase 1 and MAP3K7-binding protein 1	Tab1	0.722445	1.64998	20.581	19.8586	1	2.9749
P36552	Oxygen-dependent coproporphyrinogen-III oxidase, mitochondrial	Cpox	0.720848	1.64815	27.6113	26.8904	16	83.634
Q8K2M0	39S ribosomal protein L38, mitochondrial	Mrpl38	0.720524	1.64778	25.3757	24.6552	8	23.818
Q8C7K6	Prenylcysteine oxidase-like	Pcyox1l	0.720406	1.64765	24.4304	23.71	5	13.988
Q8VCD5	Mediator of RNA polymerase II transcription subunit 17	Med17	0.720261	1.64748	22.8981	22.1778	4	6.2831
Q9JIS8	Solute carrier family 12 member 4	Slc12a4	0.719992	1.64717	23.9985	23.2785	6	16.789
Q9D8Y1	Transmembrane protein 126A	Tmem126a	0.719063	1.64611	25.6246	24.9055	6	14.531
Q80UZ2	Protein SDA1 homolog	Sdad1	0.718708	1.64571	23.4274	22.7087	3	11.192
Q8BJ64	Choline dehydrogenase, mitochondrial	Chdh	0.717731	1.64459	26.7986	26.0809	12	39.389
Q8BU03	Periodic tryptophan protein 2 homolog	Pwp2	0.715502	1.64205	26.8894	26.1739	16	49.622
Q9D8Y8	Inhibitor of growth protein 5	Ing5	0.715082	1.64158	22.6202	21.9051	1	6.6954
O88425	Nucleoside diphosphate kinase 6	Nme6	0.713644	1.63994	21.8079	21.0943	2	3.301
Q62074	Protein kinase C iota type	Prkci	0.713434	1.6397	24.7829	24.0695	6	23.311
Q9D7N3	28S ribosomal protein S9, mitochondrial	Mrps9	0.71274	1.63891	26.1413	25.4286	12	46.089
Q9JMF7	Dolichyldiphosphatase 1	Dolpp1	0.712564	1.63871	22.1551	21.4426	2	4.6642
Q61510	E3 ubiquitin/ISG15 ligase TRIM25	Trim25	0.712444	1.63858	25.6895	24.9771	9	26.729
Q03141	MAP/microtubule affinity-regulating kinase 3	Mark3	0.712317	1.63843	21.3994	20.6871	5	4.5417
Q9R112	Sulfide:quinone oxidoreductase, mitochondrial	Sqrdl	0.711281	1.63726	25.6329	24.9216	10	29.859
Q99P31	Hsp70-binding protein 1	Hspbp1	0.709806	1.63558	24.4371	23.7273	7	17.294
E9PZM7		Scaf11	0.709658	1.63542	25.2191	24.5094	10	37.579
Q5XFZ0	UPF0711 protein C18orf21 homolog		0.709286	1.63499	21.2457	20.5364	2	4.5364
Q3TZX8	Polynucleotide 5-hydroxyl-kinase NOL9	Nol9	0.709249	1.63495	25.2606	24.5513	10	27.049
O35598	Disintegrin and metalloproteinase domain-containing protein 10	Adam10	0.70874	1.63438	23.2723	22.5635	3	5.8797
E9Q368		Gm17296	0.708313	1.63389	24.4341	23.7258	8	23.786
P97493	Thioredoxin, mitochondrial	Txn2	0.707748	1.63325	24.7652	24.0575	3	8.5427
Q9Z1E4	Glycogen [starch] synthase, muscle	Gys1	0.706593	1.63195	26.4076	25.701	14	40.167
Q8CJG0;Q8CJF9;Q8CJF8	Protein argonaute-2	Ago2	0.705641	1.63087	25.0698	24.3641	13	29.893
Q9QY30	Bile salt export pump	Abcb11	0.70558	1.6308	22.5619	21.8563	3	2.4071
B2RWS6	Histone acetyltransferase p300	Ep300	0.705286	1.63047	23.5891	22.8838	6	7.076
Q9D8T7	SRA stem-loop-interacting RNA-binding protein, mitochondrial	Slirp	0.704794	1.62991	25.3902	24.6854	3	10.635
Q3UIU2	NADH dehydrogenase [ubiquinone] 1 beta subcomplex subunit 6	Ndufb6	0.704662	1.62976	22.9575	22.2528	1	3.1712
Q6PIU9	Uncharacterized protein FLJ45252 homolog		0.704447	1.62952	23.2716	22.5671	4	11.311
Q9CW79	Golgin subfamily A member 1	Golga1	0.703972	1.62898	21.5068	20.8029	4	4.9749
P54254	Ataxin-1	Atxn1	0.70372	1.6287	21.0844	20.3807	2	3.662
Q9ESL4	Mitogen-activated protein kinase kinase kinase MLT	Zak	0.703476	1.62842	20.2091	19.5056	1	3.4754
O35887	Calumenin	Calu	0.703297	1.62822	26.272	25.5687	12	76.785
P60060	Protein transport protein Sec61 subunit gamma	Sec61g	0.702833	1.6277	25.937	25.2342	2	7.0022
Q91ZV0	Melanoma inhibitory activity protein 2	Mia2	0.702398	1.62721	24.1572	23.4548	8	17.515
Q3UBX0	Transmembrane protein 109	Tmem109	0.702333	1.62713	22.2529	21.5506	1	2.1098
Q91YR5	Methyltransferase-like protein 13	Mettl13	0.702328	1.62713	24.2585	23.5561	5	14.018
Q5XJY4	Presenilins-associated rhomboid-like protein, mitochondrial;P-beta	Parl	0.701336	1.62601	25.9864	25.2851	8	12.852
Q6ZPR5	Sphingomyelin phosphodiesterase 4	Smpd4	0.701214	1.62587	27.4213	26.7201	20	69.431
Q9D6K9	Ceramide synthase 5	Cers5	0.70048	1.62505	23.6271	22.9266	3	8.2019
Q9D0R4	Probable ATP-dependent RNA helicase DDX56	Ddx56	0.700338	1.62489	26.5831	25.8827	12	40.749
Q8VCF1	Soluble calcium-activated nucleotidase 1	Cant1	0.699274	1.62369	20.257	19.5577	1	3.3655
Q80U72;Q80VQ1	Protein scribble homolog	Scrib	0.698811	1.62317	26.7847	26.0859	21	73.329
Q923Z3	Protein MTO1 homolog, mitochondrial	Mto1	0.697155	1.6213	23.3811	22.684	5	14.577
P49282	Natural resistance-associated macrophage protein 2	Slc11a2	0.694639	1.61848	23.5107	22.8161	3	6.6923
Q91VR2	ATP synthase subunit gamma, mitochondrial	Atp5c1	0.694099	1.61787	28.6922	27.9981	9	25.911
Q91Y86;Q61831	Mitogen-activated protein kinase 8	Mapk8	0.693579	1.61729	23.0909	22.3974	3	6.7981
Q921S7	39S ribosomal protein L37, mitochondrial	Mrpl37	0.692509	1.61609	26.819	26.1265	16	50.728
Q8BH47	Vesicle-trafficking protein SEC22a	Sec22a	0.691341	1.61478	23.4956	22.8042	3	13.237
Q8BP40	Lysophosphatidic acid phosphatase type 6	Acp6	0.690973	1.61437	25.7309	25.04	6	19.977
P00405	Cytochrome c oxidase subunit 2	Mtco2	0.690796	1.61417	28.4266	27.7358	6	23.336
Q3TEA8	Heterochromatin protein 1-binding protein 3	Hp1bp3	0.69079	1.61417	27.8478	27.157	17	56.866
Q9Z0R4	Intersectin-1	Itsn1	0.68928	1.61248	23.4072	22.7179	6	21.35
P99028	Cytochrome b-c1 complex subunit 6, mitochondrial	Uqcrh	0.689228	1.61242	24.8504	24.1612	1	2.7526
Q924T2	28S ribosomal protein S2, mitochondrial	Mrps2	0.68907	1.61224	25.3784	24.6893	5	24.351
O88986	2-amino-3-ketobutyrate coenzyme A ligase, mitochondrial	Gcat	0.688343	1.61143	27.9982	27.3099	16	86.407
Q8BH59	Calcium-binding mitochondrial carrier protein Aralar1	Slc25a12	0.688147	1.61121	28.5357	27.8476	28	105.83
O70404	Vesicle-associated membrane protein 8	Vamp8	0.68709	1.61003	23.0984	22.4113	3	3.4591
Q02395	Metal-response element-binding transcription factor 2	Mtf2	0.686388	1.60925	18.3955	17.7091	1	1.6332
P27790	Major centromere autoantigen B	Cenpb	0.68623	1.60907	19.4357	18.7495	1	2.3606
Q9QXX4	Calcium-binding mitochondrial carrier protein Aralar2	Slc25a13	0.685843	1.60864	27.4339	26.748	21	62.831
Q9D338	39S ribosomal protein L19, mitochondrial	Mrpl19	0.685669	1.60845	25.9385	25.2528	9	21.517
Q9QZD8	Mitochondrial dicarboxylate carrier	Slc25a10	0.68528	1.60801	26.4714	25.7861	12	55.875
Q8R0I4	TM2 domain-containing protein 2	Tm2d2	0.684393	1.60703	21.1164	20.432	1	3.4664
Q6ZQL4	WD repeat-containing protein 43	Wdr43	0.684057	1.60665	28.3798	27.6957	23	87.596
Q8R2U2		BC027231	0.683851	1.60642	24.8884	24.2046	6	19.07
Q07813;A0A1B0GSH8	Apoptosis regulator BAX	Bax	0.683817	1.60638	23.7143	23.0305	4	32.668
Q3UVL4	Vacuolar protein sorting-associated protein 51 homolog	Vps51	0.682211	1.6046	22.2968	21.6145	6	12.799
Q9EPC1	Alpha-parvin	Parva	0.680136	1.60229	25.3979	24.7178	6	29.398
Q64521	Glycerol-3-phosphate dehydrogenase, mitochondrial	Gpd2	0.680027	1.60217	29.0441	28.3641	34	108.06
Q14B71	Cell division cycle-associated protein 2	Cdca2	0.679661	1.60176	20.6419	19.9623	2	3.1281
Q9JJA2	Conserved oligomeric Golgi complex subunit 8	Cog8	0.679199	1.60125	23.6551	22.9759	2	10.43
Q9CZ62	Centrosomal protein of 97 kDa	Cep97	0.677431	1.59929	18.7776	18.1002	1	3.6806
Q9Z1J3	Cysteine desulfurase, mitochondrial	Nfs1	0.676641	1.59841	24.7187	24.0421	9	25.941
Q9EPK7	Exportin-7	Xpo7	0.676529	1.59829	24.3312	23.6547	11	22.426
P39098	Mannosyl-oligosaccharide 1,2-alpha-mannosidase IB	Man1a2	0.674952	1.59654	24.6703	23.9953	4	13.475
Q8BG79	CWF19-like protein 2	Cwf19l2	0.674921	1.59651	19.4859	18.811	1	2.8594
Q99KR7	Peptidyl-prolyl cis-trans isomerase F, mitochondrial	Ppif	0.674747	1.59632	23.2352	22.5604	2	11.206
Q3TAQ9		Wdr36	0.674433	1.59597	27.6665	26.992	22	59.356
P70700	DNA-directed RNA polymerase I subunit RPA2	Polr1b	0.674067	1.59556	26.2625	25.5884	13	30.515
Q3TZM9	GDP-Man:Man(3)GlcNAc(2)-PP-Dol alpha-1,2-mannosyltransferase	Alg11	0.672812	1.59418	23.2956	22.6228	3	3.9894
Q9CWG8	NADH dehydrogenase [ubiquinone] complex I, assembly factor 7	Ndufaf7	0.672411	1.59373	23.3677	22.6953	2	7.4174
Q99J99	3-mercaptopyruvate sulfurtransferase	Mpst	0.671686	1.59293	26.4213	25.7496	11	25.257
Q62523	Zyxin	Zyx	0.671236	1.59244	23.1334	22.4621	4	11.038
P40240	CD9 antigen	Cd9	0.670753	1.5919	25.1085	24.4378	2	12.458
Q6NWW9	Fibronectin type III domain-containing protein 3B	Fndc3b	0.670568	1.5917	26.9402	26.2697	21	78.808
Q9D0I8	mRNA turnover protein 4 homolog	Mrto4	0.669851	1.59091	27.1652	26.4953	13	39.704
Q9Z0M5	Lysosomal acid lipase/cholesteryl ester hydrolase	Lipa	0.668814	1.58977	20.0455	19.3767	1	2.2764
Q9CWR7	Metalloreductase STEAP1	Steap1	0.668619	1.58955	22.5477	21.879	2	3.0169
Q9CZ04	COP9 signalosome complex subunit 7a	Cops7a	0.668247	1.58914	24.6778	24.0096	7	21.92
Q9R1C7	Pre-mRNA-processing factor 40 homolog A	Prpf40a	0.667095	1.58787	24.9895	24.3224	10	19.61
A8Y5H7		Sec14l1	0.666922	1.58768	22.1247	21.4578	2	3.3375
Q9JK30	Origin recognition complex subunit 3	Orc3	0.666441	1.58715	24.8214	24.155	10	19.967
Q9CQV5	28S ribosomal protein S24, mitochondrial	Mrps24	0.666418	1.58713	23.9318	23.2654	3	5.675
Q8C4X2;Q8BVP5	Casein kinase I isoform gamma-3;Casein kinase I isoform gamma-2	Csnk1g3;Csnk1g2	0.665522	1.58614	20.8437	20.1782	3	4.8099
Q9EPS3	D-glucuronyl C5-epimerase	Glce	0.664219	1.58471	25.2189	24.5547	7	27.329
Q9D787	Peptidyl-prolyl cis-trans isomerase-like 2	Ppil2	0.664143	1.58463	23.5594	22.8953	7	16.179
P19258	Protein Mpv17	Mpv17	0.664024	1.5845	21.0251	20.3611	1	9.5778
Q3UQ84	Threonine--tRNA ligase, mitochondrial	Tars2	0.663954	1.58442	25.1999	24.5359	9	23.585
Q9WUM5	Succinyl-CoA ligase [ADP/GDP-forming] subunit alpha, mitochondrial	Suclg1	0.663292	1.58369	27.8105	27.1472	8	30.433
E9Q1P8	Interferon regulatory factor 2-binding protein 2	Irf2bp2	0.661997	1.58227	24.1803	23.5183	7	33.921
Q61207	Prosaposin	Psap	0.661423	1.58164	27.0504	26.389	8	18.997
Q91VT4	Carbonyl reductase family member 4	Cbr4	0.661211	1.58141	24.576	23.9148	4	13.095
Q921Q3	Chitobiosyldiphosphodolichol beta-mannosyltransferase	Alg1	0.661022	1.5812	25.2385	24.5775	5	15.315
Q9CQE1	Protein NipSnap homolog 3B	Nipsnap3b	0.660578	1.58072	22.7866	22.126	2	6.5577
Q923K4	tRNA modification GTPase GTPBP3, mitochondrial	Gtpbp3	0.659624	1.57967	20.9462	20.2866	2	8.3733
Q8R3G9	Tetraspanin-8	Tspan8	0.659361	1.57938	24.7865	24.1272	4	7.095
P84228	Histone H3.2	Hist1h3b	0.65929	1.57931	32.869	32.2097	6	44.416
Q8BMS1	Trifunctional enzyme subunit alpha, mitochondrial;Long-chain enoyl-CoA hydratase;Long chain 3-hydroxyacyl-CoA dehydrogenase	Hadha	0.659014	1.579	29.3466	28.6876	27	162.76
Q9CQW0	ER membrane protein complex subunit 6	Emc6	0.658913	1.57889	23.3511	22.6922	2	4.324
Q3UYI5	Ral guanine nucleotide dissociation stimulator-like 3	Rgl3	0.658289	1.57821	21.246	20.5877	2	3.111
Q8BQZ4	Ral GTPase-activating protein subunit beta	Ralgapb	0.65803	1.57793	21.468	20.8099	3	6.0757
Q5U4C3	Splicing factor, arginine/serine-rich 19	Scaf1	0.657949	1.57784	22.592	21.9341	2	3.3623
Q8BMP6	Golgi resident protein GCP60	Acbd3	0.657747	1.57762	24.7999	24.1421	8	36.922
O88532	Zinc finger RNA-binding protein	Zfr	0.657358	1.57719	26.8565	26.1991	21	114.41
Q9Z183	Protein-arginine deiminase type-4	Padi4	0.657116	1.57693	20.7352	20.0781	1	4.3139
Q0VGY8	Protein TANC1	Tanc1	0.656563	1.57632	23.3351	22.6785	9	11.633
P98083;Q61120;Q8BMC3	SHC-transforming protein 1	Shc1	0.656534	1.57629	24.5046	23.848	8	19.422
Q6P3A8	2-oxoisovalerate dehydrogenase subunit beta, mitochondrial	Bckdhb	0.655825	1.57552	24.2167	23.5609	5	12.67
O35855	Branched-chain-amino-acid aminotransferase, mitochondrial	Bcat2	0.654249	1.5738	25.4353	24.781	6	15.509
Q7TPD2	Protein FAM185A	Fam185a	0.653669	1.57316	20.6932	20.0395	1	1.7288
Q9D023	Mitochondrial pyruvate carrier 2	Mpc2	0.65332	1.57278	26.2409	25.5876	7	16.566
Q9Z0M6	CD97 antigen	Cd97	0.652103	1.57146	22.9079	22.2558	4	9.8784
Q9D620	Rab11 family-interacting protein 1	Rab11fip1	0.651472	1.57077	22.8465	22.195	5	7.2625
Q9DBG7	Signal recognition particle receptor subunit alpha	Srpr	0.651419	1.57071	26.2225	25.5711	11	19.75
Q61735	Leukocyte surface antigen CD47	Cd47	0.649683	1.56882	23.6422	22.9925	2	5.9121
Q61941	NAD(P) transhydrogenase, mitochondrial	Nnt	0.649664	1.5688	26.4236	25.7739	14	39.275
A2TJV2	Paralemmin-3	Palm3	0.649443	1.56856	25.3608	24.7114	11	44.751
P58242	Acid sphingomyelinase-like phosphodiesterase 3b	Smpdl3b	0.648106	1.56711	26.7756	26.1274	10	45.55
O70422	General transcription factor IIH subunit 4	Gtf2h4	0.647938	1.56693	21.1472	20.4993	3	5.9115
Q8BFQ4	WD repeat-containing protein 82	Wdr82	0.647238	1.56617	25.3884	24.7411	6	30.27
Q8R2Q4	Ribosome-releasing factor 2, mitochondrial	Gfm2	0.64616	1.565	26.0748	25.4286	14	40.269
Q8BXZ1	Protein disulfide-isomerase TMX3	Tmx3	0.645231	1.56399	26.3711	25.7258	13	58.146
P84084	ADP-ribosylation factor 5	Arf5	0.645178	1.56393	25.8692	25.224	10	21.626
Q8K078	Solute carrier organic anion transporter family member 4A1	Slco4a1	0.644955	1.56369	22.4183	21.7734	3	35.808
Q91WK5	Glycine cleavage system H protein, mitochondrial	Gcsh	0.644623	1.56333	24.5601	23.9154	3	8.1476
Q8BK72	28S ribosomal protein S27, mitochondrial	Mrps27	0.644556	1.56326	26.353	25.7085	13	33.511
Q61466	SWI/SNF-related matrix-associated actin-dependent regulator of chromatin subfamily D member 1	Smarcd1	0.643881	1.56253	23.8107	23.1668	7	17.328
Q62187	Transcription termination factor 1	Ttf1	0.643795	1.56243	24.4096	23.7658	9	29.462
Q9CQJ8	NADH dehydrogenase [ubiquinone] 1 beta subcomplex subunit 9	Ndufb9	0.643778	1.56242	26.6287	25.9849	7	43.437
Q571H0	Nucleolar pre-ribosomal-associated protein 1	Urb1	0.643253	1.56185	26.5677	25.9244	31	76.291
E9PYB0		Ahnak2	0.642258	1.56077	27.5231	26.8809	13	57.85
O88492	Perilipin-4	Plin4	0.641979	1.56047	21.8924	21.2504	3	6.1844
Q9CW46	Ribonucleoprotein PTB-binding 1	Raver1	0.640602	1.55898	26.8149	26.1743	18	66.157
Q99N94	39S ribosomal protein L9, mitochondrial	Mrpl9	0.640568	1.55894	25.5967	24.9561	5	13.849
Q8C2E4	Pentatricopeptide repeat-containing protein 1, mitochondrial	Ptcd1	0.640459	1.55883	24.0054	23.3649	7	16.139
Q9D7P6	Iron-sulfur cluster assembly enzyme ISCU, mitochondrial	Iscu	0.640076	1.55841	22.0898	21.4497	2	5.0098
Q9D710	Thioredoxin-related transmembrane protein 2	Tmx2	0.639912	1.55823	26.2293	25.5894	7	12.992
O55028	[3-methyl-2-oxobutanoate dehydrogenase [lipoamide]] kinase, mitochondrial	Bckdk	0.639521	1.55781	24.3867	23.7471	4	9.6218
Q8CC88	von Willebrand factor A domain-containing protein 8	Vwa8	0.638834	1.55707	27.068	26.4292	30	82.92
Q99LC9	Peroxisome assembly factor 2	Pex6	0.638783	1.55702	22.1073	21.4686	2	7.1302
P60603	Reactive oxygen species modulator 1	Romo1	0.638441	1.55665	25.2178	24.5793	2	6.9329
B2RQG2		Phf3	0.638035	1.55621	23.082	22.4439	6	13.46
Q80YD1	ATP-dependent RNA helicase SUPV3L1, mitochondrial	Supv3l1	0.63798	1.55615	25.5212	24.8832	10	21.062
Q9CQF9	Prenylcysteine oxidase	Pcyox1	0.636702	1.55477	27.257	26.6203	12	44.799
Q9DCL4	Probable methyltransferase-like protein 15	Mettl15	0.636595	1.55466	23.7789	23.1423	6	16.488
Q9Z204	Heterogeneous nuclear ribonucleoproteins C1/C2	Hnrnpc	0.635937	1.55395	29.7037	29.0677	13	47.417
Q6P6M7	O-phosphoseryl-tRNA(Sec) selenium transferase	Sepsecs	0.635862	1.55387	24.0759	23.44	2	1.9728
Q9QYA2	Mitochondrial import receptor subunit TOM40 homolog	Tomm40	0.634743	1.55266	27.6813	27.0466	12	89.035
P42125	Enoyl-CoA delta isomerase 1, mitochondrial	Eci1	0.634245	1.55213	26.8192	26.185	9	29.596
Q9CR47	Ribosome biogenesis protein NSA2 homolog	Nsa2	0.633837	1.55169	26.2569	25.623	9	22.375
Q8JZS9	39S ribosomal protein L48, mitochondrial	Mrpl48	0.633635	1.55147	24.2349	23.6013	2	7.0966
O88441	Metaxin-2	Mtx2	0.632475	1.55022	25.2691	24.6367	7	37.471
Q9D666	SUN domain-containing protein 1	Sun1	0.631792	1.54949	24.4362	23.8044	10	36.242
Q6P3Y5	Zinc finger protein 280C	Znf280c	0.630833	1.54846	22.7861	22.1553	3	6.9077
P17047	Lysosome-associated membrane glycoprotein 2	Lamp2	0.630577	1.54818	26.2623	25.6317	6	10.661
P50136	2-oxoisovalerate dehydrogenase subunit alpha, mitochondrial	Bckdha	0.63014	1.54772	24.7132	24.0831	8	28.997
Q8CIF4	Biotinidase	Btd	0.630058	1.54763	23.6364	23.0064	2	4.639
Q80ZW2	Protein THEM6	Them6	0.629883	1.54744	26.8352	26.2053	11	21.825
Q5U4D9	THO complex subunit 6 homolog	Thoc6	0.628048	1.54547	23.7926	23.1646	2	11.052
Q9D0C4	tRNA (guanine(37)-N1)-methyltransferase	Trmt5	0.627159	1.54452	24.5211	23.8939	5	14.864
Q9D9V3	Ethylmalonyl-CoA decarboxylase	Echdc1	0.626919	1.54426	23.1288	22.5019	4	31.133
Q9D8Y0	EF-hand domain-containing protein D2	Efhd2	0.626673	1.544	24.4398	23.8131	6	10.205
A2BE28	Ribosomal biogenesis protein LAS1L	Las1l	0.626589	1.54391	25.2438	24.6172	12	50.561
Q8BXV2	BRI3-binding protein	Bri3bp	0.625589	1.54284	25.1901	24.5645	4	10.274
P70388	DNA repair protein RAD50	Rad50	0.624598	1.54178	25.9695	25.3449	16	32.909
Q9QYC0	Alpha-adducin	Add1	0.624567	1.54175	26.1837	25.5592	12	33.416
Q9ERA6	Tuftelin-interacting protein 11	Tfip11	0.623901	1.54104	25.8327	25.2088	13	25.52
Q3TQI7	Uncharacterized protein C9orf78 homolog		0.623581	1.54069	21.6874	21.0638	2	2.701
P53986	Monocarboxylate transporter 1	Slc16a1	0.622982	1.54006	27.785	27.162	6	184.5
Q9CPP6	NADH dehydrogenase [ubiquinone] 1 alpha subcomplex subunit 5	Ndufa5	0.621748	1.53874	24.5124	23.8907	4	21.81
Q9D517	1-acyl-sn-glycerol-3-phosphate acyltransferase gamma	Agpat3	0.621191	1.53814	21.3317	20.7105	1	1.8887
Q3TUH1	Phosphatidate cytidylyltransferase, mitochondrial	Tamm41	0.620108	1.53699	24.8061	24.186	4	12.897
Q9D2U9;Q8CGP0;Q64524	Histone H2B type 3-A;Histone H2B type 3-B;Histone H2B type 2-E	Hist3h2ba;Hist3h2bb;Hist2h2be	0.620001	1.53688	24.7836	24.1636	7	1.8968
Q9R0X4;Q32MW3	Acyl-coenzyme A thioesterase 9, mitochondrial;Acyl-coenzyme A thioesterase 10, mitochondrial	Acot9;Acot10	0.619442	1.53628	29.4715	28.8521	25	77.161
O35857	Mitochondrial import inner membrane translocase subunit TIM44	Timm44	0.619394	1.53623	27.3803	26.7609	16	39.934
Q9DD18	D-tyrosyl-tRNA(Tyr) deacylase 1	Dtd1	0.619135	1.53595	21.331	20.7119	2	3.5453
O55128	Histone deacetylase complex subunit SAP18	Sap18	0.61902	1.53583	24.4264	23.8073	4	70.229
Q99KB8	Hydroxyacylglutathione hydrolase, mitochondrial	Hagh	0.618687	1.53548	25.2917	24.673	8	33.26
Q9CQN7	39S ribosomal protein L41, mitochondrial	Mrpl41	0.618336	1.5351	24.5813	23.963	3	7.8355
P70227;Q9Z329	Inositol 1,4,5-trisphosphate receptor type 3	Itpr3	0.617975	1.53472	26.8104	26.1924	29	91.167
Q9DCU9	4-hydroxy-2-oxoglutarate aldolase, mitochondrial	Hoga1	0.617577	1.5343	24.5059	23.8883	5	11.886
P50544	Very long-chain specific acyl-CoA dehydrogenase, mitochondrial	Acadvl	0.616398	1.53304	28.2656	27.6492	24	87.645
Q9CZB0	Succinate dehydrogenase cytochrome b560 subunit, mitochondrial	Sdhc	0.616272	1.53291	25.0745	24.4582	4	7.2433
P70428	Exostosin-2	Ext2	0.616228	1.53286	23.3731	22.7568	7	21.236
Q922W5	Pyrroline-5-carboxylate reductase 1, mitochondrial	Pycr1	0.615925	1.53254	25.2462	24.6302	9	13.839
Q9WV70	Nucleolar complex protein 2 homolog	Noc2l	0.615046	1.53161	26.9438	26.3288	12	27.559
Q9CR62	Mitochondrial 2-oxoglutarate/malate carrier protein	Slc25a11	0.614977	1.53153	26.5677	25.9527	11	34.751
Q8BPE4	Transmembrane protein 177	Tmem177	0.614544	1.53107	22.4996	21.8851	1	5.5798
Q9JHS4	ATP-dependent Clp protease ATP-binding subunit clpX-like, mitochondrial	Clpx	0.614227	1.53074	24.3869	23.7726	8	19.484
Q9CX13	Protein cornichon homolog 4	Cnih4	0.613867	1.53036	24.4904	23.8765	1	3.1435
Q60597;E9Q7L0	2-oxoglutarate dehydrogenase, mitochondrial	Ogdh	0.613647	1.53012	29.1874	28.5737	41	153.84
P21279	Guanine nucleotide-binding protein G(q) subunit alpha	Gnaq	0.612387	1.52879	23.9635	23.3511	7	13.869
Q9ER88	28S ribosomal protein S29, mitochondrial	Dap3	0.612066	1.52845	26.9497	26.3376	15	34.188
Q9CZE3	Ras-related protein Rab-32	Rab32	0.610662	1.52696	23.4551	22.8445	3	8.5
Q8CB44	GRAM domain-containing protein 4	Gramd4	0.60931	1.52553	22.9785	22.3692	3	7.3275
P51612	DNA repair protein complementing XP-C cells homolog	Xpc	0.608475	1.52465	20.8043	20.1958	2	3.1195
P52503	NADH dehydrogenase [ubiquinone] iron-sulfur protein 6, mitochondrial	Ndufs6	0.608345	1.52451	20.7999	20.1916	2	2.0827
Q60766	Immunity-related GTPase family M protein 1	Irgm1	0.607395	1.52351	25.9826	25.3752	11	43.223
Q9JI99	Sphingosine-1-phosphate phosphatase 1	Sgpp1	0.606928	1.52301	21.2525	20.6455	1	4.7689
P35282	Ras-related protein Rab-21	Rab21	0.606432	1.52249	26.3933	25.7869	7	25.97
Q80YV3	Transformation/transcription domain-associated protein	Trrap	0.605886	1.52191	24.5472	23.9413	14	21.029
Q5U458	DnaJ homolog subfamily C member 11	Dnajc11	0.605665	1.52168	27.5933	26.9876	15	57.997
Q8K284	General transcription factor 3C polypeptide 1	Gtf3c1	0.605566	1.52158	24.4233	23.8177	8	19.989
Q8R3I3	Conserved oligomeric Golgi complex subunit 6	Cog6	0.605383	1.52138	22.1684	21.563	1	6.693
Q8BFQ6	Disrupted in renal carcinoma protein 2 homolog	Dirc2	0.605301	1.5213	20.1135	19.5082	1	3.0708
Q9D404	3-oxoacyl-[acyl-carrier-protein] synthase, mitochondrial	Oxsm	0.605139	1.52113	24.8807	24.2755	6	25.066
Q9Z0X1	Apoptosis-inducing factor 1, mitochondrial	Aifm1	0.604853	1.52082	28.7889	28.184	21	87.887
Q9D0Q7	39S ribosomal protein L45, mitochondrial	Mrpl45	0.604792	1.52076	26.2349	25.6301	7	15.76
P27512	Tumor necrosis factor receptor superfamily member 5	Cd40	0.604198	1.52013	22.433	21.8288	2	8.139
Q9DB73	NADH-cytochrome b5 reductase 1	Cyb5r1	0.604069	1.52	27.5074	26.9033	13	61.451
Q8CHP6	Polyhomeotic-like protein 3	Phc3	0.604025	1.51995	22.8646	22.2606	2	5.5671
Q9DCA2	28S ribosomal protein S11, mitochondrial	Mrps11	0.603069	1.51894	24.3049	23.7019	4	12.611
Q8BLF1	Neutral cholesterol ester hydrolase 1	Nceh1	0.602081	1.5179	27.7019	27.0998	14	59.455
Q61206	Platelet-activating factor acetylhydrolase IB subunit beta	Pafah1b2	0.60191	1.51772	21.5618	20.9599	2	8.5637
P50172	Corticosteroid 11-beta-dehydrogenase isozyme 1	Hsd11b1	0.601887	1.5177	21.8988	21.2969	3	2.6223
Q922Q4	Pyrroline-5-carboxylate reductase 2	Pycr2	0.600803	1.51656	27.8019	27.2011	10	42.947
Q8BTW9	Serine/threonine-protein kinase PAK 4	Pak4	0.600321	1.51605	23.9658	23.3655	4	8.9636
P47809	Dual specificity mitogen-activated protein kinase kinase 4	Map2k4	0.600285	1.51602	22.1958	21.5956	2	4.6183
Q8C0L0	Thioredoxin-related transmembrane protein 4	Tmx4	0.600235	1.51596	24.0974	23.4972	3	7.2811
Q60870	Receptor expression-enhancing protein 5	Reep5	0.60013	1.51585	24.4123	23.8122	1	1.9973
Q9ES28	Rho guanine nucleotide exchange factor 7	Arhgef7	0.599903	1.51561	20.7604	20.1605	2	3.444
P62340	TATA box-binding protein-like protein 1	Tbpl1	0.599039	1.51471	22.701	22.1019	2	6.1877
Q9CPR5	39S ribosomal protein L15, mitochondrial	Mrpl15	0.597969	1.51358	26.611	26.0131	11	28.948
Q5H8C4	Vacuolar protein sorting-associated protein 13A	Vps13a	0.597757	1.51336	25.12	24.5223	18	47.644
Q9ESX5	H/ACA ribonucleoprotein complex subunit 4	Dkc1	0.597672	1.51327	28.176	27.5783	16	73.177
Q8C561	LMBR1 domain-containing protein 2	Lmbrd2	0.597576	1.51317	21.2053	20.6077	2	5.4897
Q60634	Flotillin-2	Flot2	0.597095	1.51267	25.5292	24.9321	10	22.491
Q9QY81	Nuclear pore membrane glycoprotein 210	Nup210	0.596615	1.51216	27.8	27.2034	29	97.775
Q6P2K6	Serine/threonine-protein phosphatase 4 regulatory subunit 3A	Smek1	0.596195	1.51172	25.638	25.0418	10	38.549
Q6PR54	Telomere-associated protein RIF1	Rif1	0.596184	1.51171	27.3166	26.7204	38	135.55
O08573	Galectin-9	Lgals9	0.596117	1.51164	26.2707	25.6746	9	35.73
Q8K2C9	Very-long-chain (3R)-3-hydroxyacyl-CoA dehydratase 3	Hacd3	0.595524	1.51102	25.823	25.2275	7	23.47
Q6PB93	Polypeptide N-acetylgalactosaminyltransferase 2;Polypeptide N-acetylgalactosaminyltransferase 2 soluble form	Galnt2	0.595316	1.5108	27.1837	26.5884	16	57.846
Q6PAQ4	RNA exonuclease 4	Rexo4	0.595314	1.5108	26.7429	26.1476	16	39.068
P35550	rRNA 2-O-methyltransferase fibrillarin	Fbl	0.594896	1.51036	30.038	29.4431	18	76.619
D3Z3Y1		Pigg	0.594721	1.51018	19.6354	19.0407	2	3.204
Q91YD9	Neural Wiskott-Aldrich syndrome protein	Wasl	0.594719	1.51018	20.8454	20.2507	1	4.4347
Q9D0E1;Q91VC4	Heterogeneous nuclear ribonucleoprotein M	Hnrnpm	0.594467	1.50991	30.8259	30.2315	40	116.82
Q8BG17	Nucleolar protein 12	Nol12	0.594316	1.50976	26.2932	25.6989	6	19.95
Q9Z2Q2	Lysine-rich nucleolar protein 1	Knop1	0.594198	1.50963	22.3683	21.7741	2	6.9635
Q9D1K2	V-type proton ATPase subunit F	Atp6v1f	0.594143	1.50958	18.7181	18.124	1	3.114
Q9R1J0	Sterol-4-alpha-carboxylate 3-dehydrogenase, decarboxylating	Nsdhl	0.593945	1.50937	28.2087	27.6148	16	46.959
Q9CZN7	Serine hydroxymethyltransferase	Shmt2	0.593355	1.50875	32.3878	31.7944	33	236.53
Q9JJ80	Ribosome production factor 2 homolog	Rpf2	0.592199	1.50754	27.2522	26.66	12	34.71
Q9JLR1	Protein transport protein Sec61 subunit alpha isoform 2	Sec61a2	0.591534	1.50685	21.4479	20.8564	7	6.0921
Q8BK08	Transmembrane protein 11, mitochondrial	Tmem11	0.591143	1.50644	24.5568	23.9657	2	3.6258
P97819	85/88 kDa calcium-independent phospholipase A2	Pla2g6	0.591034	1.50633	19.8562	19.2652	1	3.3367
Q8BHF7	CDP-diacylglycerol--glycerol-3-phosphate 3-phosphatidyltransferase, mitochondrial	Pgs1	0.590918	1.5062	25.634	25.0431	11	27.618
Q8BXJ9	Transmembrane protein 62	Tmem62	0.590597	1.50587	23.8996	23.309	4	10.356
Q62383	Transcription elongation factor SPT6	Supt6h	0.590395	1.50566	25.9933	25.403	17	65.532
Q8CAK1	Putative transferase CAF17 homolog, mitochondrial	Iba57	0.589231	1.50444	21.3777	20.7884	2	6.8583
Q9CYZ2	Tumor protein D54	Tpd52l2	0.588932	1.50413	24.8043	24.2154	6	16.43
Q60759	Glutaryl-CoA dehydrogenase, mitochondrial	Gcdh	0.588421	1.5036	25.8316	25.2432	9	42.509
Q61301	Catenin alpha-2	Ctnna2	0.587963	1.50312	23.74	23.152	7	4.7113
Q66GT5	Phosphatidylglycerophosphatase and protein-tyrosine phosphatase 1	Ptpmt1	0.587559	1.5027	23.1517	22.5641	4	7.4148
Q9Z0H1	WD repeat-containing protein 46	Wdr46	0.586803	1.50191	27.3289	26.7421	12	51.357
Q6PCM2;Q8BND4	Integrator complex subunit 6	Ints6	0.586218	1.50131	24.6576	24.0714	9	40.251
Q9Z2A7	Diacylglycerol O-acyltransferase 1	Dgat1	0.584198	1.49921	25.1341	24.5499	4	33.138
Q6QI06	Rapamycin-insensitive companion of mTOR	Rictor	0.584175	1.49918	20.6514	20.0672	3	6.833
Q921M4	Golgin subfamily A member 2	Golga2	0.583557	1.49854	24.0554	23.4718	7	14.505
Q6P1H6	Ankyrin repeat and LEM domain-containing protein 2	Ankle2	0.582939	1.4979	23.9965	23.4135	9	17.234
Q91WB7	Ubiquitin domain-containing protein 1	Ubtd1	0.582853	1.49781	20.6461	20.0633	1	1.9044
Q64310	Surfeit locus protein 4	Surf4	0.582516	1.49746	27.3231	26.7406	5	32.722
Q3SXD3	HD domain-containing protein 2	Hddc2	0.582369	1.49731	22.6697	22.0873	3	9.9403
Q8VCM8	Nicalin	Ncln	0.582308	1.49724	26.4035	25.8212	11	35.806
Q91VV4	DENN domain-containing protein 2D	Dennd2d	0.582277	1.49721	21.5324	20.9501	2	5.6605
Q6P9N1	Hyccin	Fam126a	0.581978	1.4969	22.0667	21.4847	2	2.6307
Q8CHI8	E1A-binding protein p400	Ep400	0.581955	1.49688	24.1918	23.6099	14	41.075
Q9D8M3	Heme transporter HRG1	Slc48a1	0.581699	1.49661	24.0378	23.4561	1	3.1167
Q9D8V0	Minor histocompatibility antigen H13	Hm13	0.58143	1.49633	26.2004	25.619	6	25.823
A2A791	Zinc finger MYM-type protein 4	Zmym4	0.580879	1.49576	21.8883	21.3074	3	10.039
Q9Z110	Delta-1-pyrroline-5-carboxylate synthase;Glutamate 5-kinase;Gamma-glutamyl phosphate reductase	Aldh18a1	0.580244	1.4951	30.3429	29.7626	36	129.5
Q3KNM2	E3 ubiquitin-protein ligase MARCH5	2020-03-05	0.580185	1.49504	25.4161	24.8359	6	14.476
Q99LT0	Protein dpy-30 homolog	Dpy30	0.579618	1.49445	21.563	20.9834	2	22.398
Q8CHC8	ADNP homeobox protein 2	Adnp2	0.57937	1.4942	21.6913	21.1119	1	6.005
O55022	Membrane-associated progesterone receptor component 1	Pgrmc1	0.578993	1.49381	23.5663	22.9873	3	17.001
Q3TAA7	Serine/threonine-protein kinase 11-interacting protein	Stk11ip	0.5783	1.49309	20.4471	19.8688	2	5.6511
Q8CG47	Structural maintenance of chromosomes protein 4	Smc4	0.578077	1.49286	27.6174	27.0394	32	84.954
Q9JJ48	Zinc finger CCCH domain-containing protein 8	Zc3h8	0.577881	1.49266	21.8145	21.2366	1	1.8981
Q91X21	Uncharacterized protein KIAA2013	Kiaa2013	0.577324	1.49208	24.9326	24.3553	7	17.515
Q8CDM1	ATPase family AAA domain-containing protein 2	Atad2	0.576874	1.49161	27.524	26.9472	28	117.03
P61620	Protein transport protein Sec61 subunit alpha isoform 1	Sec61a1	0.576656	1.49139	27.4519	26.8753	11	86.267
Q91VX9	Transmembrane protein 168	Tmem168	0.576538	1.49127	21.7946	21.2181	2	5.3147
Q80WS3	rRNA/tRNA 2-O-methyltransferase fibrillarin-like protein 1	Fbll1	0.575983	1.49069	26.5134	25.9374	5	2.5814
Q80W00	Serine/threonine-protein phosphatase 1 regulatory subunit 10	Ppp1r10	0.575972	1.49068	24.6182	24.0423	8	18.957
Q9DCX2	ATP synthase subunit d, mitochondrial	Atp5h	0.575638	1.49034	28.1149	27.5393	12	37.645
P46735;O88329	Unconventional myosin-Ib	Myo1b	0.575558	1.49025	25.7499	25.1743	13	29.04
Q9JKZ2	Sodium/myo-inositol cotransporter	Slc5a3	0.575497	1.49019	23.5085	22.933	3	7.5018
Q8VDC0	Probable leucine--tRNA ligase, mitochondrial	Lars2	0.5749	1.48957	24.876	24.3011	10	25.553
P10922	Histone H1.0;Histone H1.0, N-terminally processed	H1f0	0.574816	1.48949	29.2288	28.654	5	14.409
E9Q7G0		Numa1	0.573631	1.48826	27.5458	26.9721	45	137.25
Q61033	Lamina-associated polypeptide 2, isoforms alpha/zeta	Tmpo	0.572378	1.48697	29.3135	28.7411	30	139.81
Q60649	Caseinolytic peptidase B protein homolog	Clpb	0.572292	1.48688	23.8673	23.295	4	10.494
Q99JR8	SWI/SNF-related matrix-associated actin-dependent regulator of chromatin subfamily D member 2	Smarcd2	0.571547	1.48612	24.2963	23.7247	4	14.174
Q9QZF2	Glypican-1;Secreted glypican-1	Gpc1	0.571535	1.4861	25.5472	24.9757	9	26.975
O35658	Complement component 1 Q subcomponent-binding protein, mitochondrial	C1qbp	0.5704	1.48494	27.5973	27.0269	7	35.879
Q9WTU0	Lysine-specific demethylase PHF2	Phf2	0.570347	1.48488	22.7373	22.167	2	4.5196
Q9WTP6	Adenylate kinase 2, mitochondrial;Adenylate kinase 2, mitochondrial, N-terminally processed	Ak2	0.570295	1.48483	27.0996	26.5293	10	21.445
Q99MQ1	Protein bicaudal C homolog 1	Bicc1	0.570292	1.48482	20.8375	20.2672	1	3.2295
E9Q7L1		Urb2	0.570282	1.48481	25.4841	24.9138	11	27.963
Q9JI10;Q9JI11	Serine/threonine-protein kinase 3;Serine/threonine-protein kinase 3 36kDa subunit;Serine/threonine-protein kinase 3 20kDa subunit;Serine/threonine-protein kinase 4;Serine/threonine-protein kinase 4 37kDa subunit;Serine/threonine-protein kinase 4 18kDa subunit	Stk3;Stk4	0.569969	1.48449	23.0895	22.5195	3	6.2607
P70302	Stromal interaction molecule 1	Stim1	0.569893	1.48441	25.0567	24.4868	8	29.792
O08784	Treacle protein	Tcof1	0.569736	1.48425	28.6679	28.0981	22	108.45
Q9R0P6	Signal peptidase complex catalytic subunit SEC11A	Sec11a	0.569582	1.48409	26.2282	25.6586	7	21.364
P52875	Transmembrane protein 165	Tmem165	0.569534	1.48404	25.1309	24.5614	4	12.381
Q8BIK4	Dedicator of cytokinesis protein 9	Dock9	0.569138	1.48364	23.066	22.4968	5	8.6541
Q9ESV0	ATP-dependent RNA helicase DDX24	Ddx24	0.568848	1.48334	27.7266	27.1578	27	90.124
Q8R3L8	Cyclin-dependent kinase 8	Cdk8	0.568752	1.48324	20.2713	19.7025	1	1.7328
Q9D0K1	Peroxisomal membrane protein PEX13	Pex13	0.568689	1.48318	22.0082	21.4395	1	1.9828
Q91XC9	Peroxisomal membrane protein PEX16	Pex16	0.568523	1.483	24.4356	23.867	6	16.744
Q8CAQ8	MICOS complex subunit Mic60	Immt	0.567907	1.48237	28.8899	28.322	33	104.78
O54956;A0A1Y7VLU2	DNA polymerase epsilon subunit 2	Pole2	0.567465	1.48192	22.4476	21.8802	2	6.8773
Q9CXW2	28S ribosomal protein S22, mitochondrial	Mrps22	0.567192	1.48164	26.2353	25.6681	4	16.49
Q99MN9	Propionyl-CoA carboxylase beta chain, mitochondrial	Pccb	0.566692	1.48112	24.8782	24.3115	12	39.961
Q9CXS4	Centromere protein V	Cenpv	0.566422	1.48085	25.5076	24.9412	5	22.735
Q62172	RalA-binding protein 1	Ralbp1	0.566351	1.48077	22.2148	21.6484	1	3.4637
Q8CI94;Q9WUB3;Q9ET01	Glycogen phosphorylase, brain form	Pygb	0.566334	1.48076	26.0911	25.5247	16	45.562
Q9CQA1	Trafficking protein particle complex subunit 5	Trappc5	0.566235	1.48065	19.1938	18.6276	1	3.5042
Q3UFM5	Nucleolar MIF4G domain-containing protein 1	Nom1	0.565557	1.47996	24.2544	23.6888	10	27.461
Q7TPV4	Myb-binding protein 1A	Mybbp1a	0.564297	1.47867	32.0113	31.447	66	323.31
Q9JIG8;A0A140LJ36	PRA1 family protein 2	Praf2	0.564013	1.47838	23.5628	22.9988	2	4.7455
E9Q7E2		Arid2	0.563896	1.47826	24.7058	24.1419	10	38.347
Q9CRA5	Golgi phosphoprotein 3	Golph3	0.563782	1.47814	26.2194	25.6556	7	21.702
Q9QXT0	Protein canopy homolog 2	Cnpy2	0.563013	1.47735	26.1302	25.5671	5	13.92
Q91VA7	Isocitrate dehydrogenase [NAD] subunit, mitochondrial	Idh3b	0.562511	1.47684	27.5677	27.0052	15	47.649
P05202	Aspartate aminotransferase, mitochondrial	Got2	0.562243	1.47656	30.842	30.2797	24	100.32
Q9D8S3	ADP-ribosylation factor GTPase-activating protein 3	Arfgap3	0.562159	1.47648	21.6353	21.0731	3	3.6045
Q9CXJ4	ATP-binding cassette sub-family B member 8, mitochondrial	Abcb8	0.562038	1.47635	21.9842	21.4222	2	5.6637
Q9CXI0	2-methoxy-6-polyprenyl-1,4-benzoquinol methylase, mitochondrial	Coq5	0.561708	1.47602	21.3753	20.8136	1	2.4898
Q8VIK2	Mpv17-like protein 2	Mpv17l2	0.560938	1.47523	22.3721	21.8112	2	2.8633
Q91W52	Transmembrane protein 19	Tmem19	0.560827	1.47511	23.2628	22.702	2	4.6064
E9PVX6		Mki67	0.560619	1.4749	28.7288	28.1682	63	228.13
Q9Z130	Heterogeneous nuclear ribonucleoprotein D-like	Hnrnpdl	0.560375	1.47465	27.1642	26.6039	10	86.062
Q9JKC8;Q8R2R9	AP-3 complex subunit mu-1	Ap3m1	0.559221	1.47347	25.9003	25.3411	10	38.83
O70293;Q8VEB1	G protein-coupled receptor kinase 6;G protein-coupled receptor kinase 5	Grk6;Grk5	0.559153	1.4734	20.1873	19.6281	1	3.4236
Q91YD3	mRNA-decapping enzyme 1A	Dcp1a	0.55896	1.47321	23.4815	22.9225	6	16.052
Q8BTZ4	Anaphase-promoting complex subunit 5	Anapc5	0.558855	1.4731	19.3749	18.816	1	3.5272
Q9D1N9	39S ribosomal protein L21, mitochondrial	Mrpl21	0.558632	1.47287	25.2113	24.6527	4	14.359
Q14C51	Pentatricopeptide repeat domain-containing protein 3, mitochondrial	Ptcd3	0.558449	1.47269	26.73	26.1716	14	46.23
P15864;Q07133;P43275	Histone H1.2	Hist1h1c	0.558153	1.47238	32.0775	31.5193	11	15.712
P48774	Glutathione S-transferase Mu 5	Gstm5	0.557678	1.4719	22.0673	21.5096	4	4.7887
A2ALU4	Protein Shroom2	Shroom2	0.557562	1.47178	23.6611	23.1036	7	18.739
P35821	Tyrosine-protein phosphatase non-receptor type 1	Ptpn1	0.557177	1.47139	26.2537	25.6966	11	47.553
Q4JIM5	Abelson tyrosine-protein kinase 2	Abl2	0.556881	1.47109	20.5125	19.9556	2	3.1432
Q91V01	Lysophospholipid acyltransferase 5	Lpcat3	0.556753	1.47095	25.7182	25.1615	3	18.562
Q5HZI9	Solute carrier family 25 member 51	Slc25a51	0.556541	1.47074	21.136	20.5795	1	6.0905
Q80ZK0	28S ribosomal protein S10, mitochondrial	Mrps10	0.556194	1.47039	25.0763	24.5201	4	6.347
Q791V5	Mitochondrial carrier homolog 2	Mtch2	0.556189	1.47038	29.192	28.6359	13	41.225
Q9D1M7	Peptidyl-prolyl cis-trans isomerase FKBP11	Fkbp11	0.554899	1.46907	28.2049	27.65	7	43.778
Q8CF66	Ragulator complex protein LAMTOR4;Ragulator complex protein LAMTOR4, N-terminally processed	Lamtor4	0.554831	1.469	22.7179	22.1631	1	4.7973
Q8K2B3	Succinate dehydrogenase [ubiquinone] flavoprotein subunit, mitochondrial	Sdha	0.55456	1.46872	29.2556	28.701	24	105.66
B2RXC6	DNA-directed RNA polymerase	Polr3a	0.553982	1.46813	22.9353	22.3813	5	11.023
Q8R3P6	von Willebrand factor A domain-containing protein 9	Vwa9	0.553944	1.46809	23.0989	22.545	5	13.403
Q7M6Y3;Q61548	Phosphatidylinositol-binding clathrin assembly protein	Picalm	0.553869	1.46802	26.174	25.6202	13	75.745
Q8K224	N-acetyltransferase 10	Nat10	0.553474	1.46762	28.6913	28.1378	38	118.53
Q3UPF5	Zinc finger CCCH-type antiviral protein 1	Zc3hav1	0.553463	1.4676	26.3813	25.8278	17	38.174
Q0VBL3		Rbm15	0.553463	1.4676	25.4164	24.8629	6	20.025
Q3UDW8	Heparan-alpha-glucosaminide N-acetyltransferase	Hgsnat	0.552937	1.46707	24.4515	23.8986	1	2.9352
P33610	DNA primase large subunit	Prim2	0.552843	1.46697	23.8376	23.2847	5	11.372
Q8VE88	Protein FAM114A2	Fam114a2	0.552582	1.46671	20.0207	19.4681	1	2.8441
O55125	Protein NipSnap homolog 1	Nipsnap1	0.552576	1.4667	24.8882	24.3357	3	6.5496
Q9CQ85	Mitochondrial import inner membrane translocase subunit Tim22	Timm22	0.5522	1.46632	24.5811	24.0289	3	17.539
Q9CY28	GTP-binding protein 8	Gtpbp8	0.552048	1.46617	21.0456	20.4936	1	3.2881
Q921Y2	U3 small nucleolar ribonucleoprotein protein IMP3	Imp3	0.551924	1.46604	25.1684	24.6164	6	12.18
Q8BVW3	Tripartite motif-containing protein 14	Trim14	0.551735	1.46585	21.5693	21.0175	1	2.6547
Q8BY89	Choline transporter-like protein 2	Slc44a2	0.55151	1.46562	19.3965	18.845	1	2.0394
Q9DC71	28S ribosomal protein S15, mitochondrial	Mrps15	0.551359	1.46547	24.1077	23.5564	3	5.5899
Q9EPT5	Solute carrier organic anion transporter family member 2A1	Slco2a1	0.551207	1.46531	25.7858	25.2346	9	15.982
P70280	Vesicle-associated membrane protein 7	Vamp7	0.550774	1.46487	22.8416	22.2908	4	11.315
Q9CR39	WD repeat domain phosphoinositide-interacting protein 3	Wdr45b	0.550682	1.46478	24.3097	23.759	3	7.3702
Q3UJU9	Regulator of microtubule dynamics protein 3	Rmdn3	0.550426	1.46452	24.1691	23.6186	9	22.475
P16332	Methylmalonyl-CoA mutase, mitochondrial	Mut	0.550322	1.46441	26.5878	26.0375	15	65.609
Q99M87	DnaJ homolog subfamily A member 3, mitochondrial	Dnaja3	0.548983	1.46305	26.7492	26.2002	12	49.064
Q99MD9	Nuclear autoantigenic sperm protein	Nasp	0.548798	1.46287	24.4103	23.8615	7	21.682
E9QAT4		Sec16a	0.548441	1.4625	23.9273	23.3789	7	22.107
Q8BIJ6	Isoleucine--tRNA ligase, mitochondrial	Iars2	0.548075	1.46213	27.0365	26.4885	22	74.034
Q8R3F5	Malonyl-CoA-acyl carrier protein transacylase, mitochondrial	Mcat	0.547888	1.46194	24.953	24.4052	8	31.742
Q8BG67	Protein EFR3 homolog A	Efr3a	0.547804	1.46186	23.6534	23.1056	6	16.619
Q8BQ47	Protein canopy homolog 4	Cnpy4	0.547686	1.46174	24.7645	24.2168	6	20.342
Q8VEM8	Phosphate carrier protein, mitochondrial	Slc25a3	0.547377	1.46143	31.1036	30.5562	16	87.068
P21958	Antigen peptide transporter 1	Tap1	0.547319	1.46137	26.0373	25.49	11	32.06
Q8K2J0	1-phosphatidylinositol 4,5-bisphosphate phosphodiesterase delta-3	Plcd3	0.547285	1.46133	21.909	21.3617	2	11.612
Q8CJG1	Protein argonaute-1	Ago1	0.547171	1.46122	21.9402	21.393	5	1.5502
Q91V61	Sideroflexin-3	Sfxn3	0.546732	1.46077	26.2384	25.6917	10	34.456
Q8CFA2	Aminomethyltransferase, mitochondrial	Amt	0.546722	1.46076	23.6916	23.1449	4	12.385
Q3TMX7	Sulfhydryl oxidase 2	Qsox2	0.546598	1.46064	24.0044	23.4578	5	21.757
Q61263	Sterol O-acyltransferase 1	Soat1	0.546553	1.46059	26.5926	26.0461	7	16.674
Q3U821		Wdr75	0.546003	1.46004	26.922	26.376	14	54.433
Q8C7H1	Methylmalonic aciduria type A homolog, mitochondrial	Mmaa	0.545101	1.45912	22.4797	21.9346	3	9.3931
Q69ZK6	Probable JmjC domain-containing histone demethylation protein 2C	Jmjd1c	0.544998	1.45902	20.7534	20.2084	2	1.9721
Q8BFT2	HAUS augmin-like complex subunit 4	Haus4	0.544708	1.45873	21.2207	20.676	1	5.7742
Q6PAV2	Probable E3 ubiquitin-protein ligase HERC4	Herc4	0.544594	1.45861	23.7516	23.2071	7	14.832
Q8BHK9	DNA excision repair protein ERCC-6-like	Ercc6l	0.544416	1.45843	20.682	20.1376	1	1.6039
Q3UIA2	Rho GTPase-activating protein 17	Arhgap17	0.543673	1.45768	22.6663	22.1226	3	4.901
Q08297	DNA repair protein RAD51 homolog 1	Rad51	0.543072	1.45707	23.0039	22.4608	2	2.0463
Q9QY06	Unconventional myosin-IXb	Myo9b	0.542624	1.45662	21.6912	21.1486	3	7.5049
Q7TPM1	Protein PRRC2B	Prrc2b	0.54224	1.45623	21.7788	21.2366	4	6.8995
P22315	Ferrochelatase, mitochondrial	Fech	0.542231	1.45622	25.5506	25.0083	10	37.013
P27048;P63163	Small nuclear ribonucleoprotein-associated protein B;Small nuclear ribonucleoprotein-associated protein N	Snrpb;Snrpn	0.541975	1.45596	27.3078	26.7659	7	37.028
Q8C0T5	Signal-induced proliferation-associated 1-like protein 1	Sipa1l1	0.541775	1.45576	24.7272	24.1854	11	49.642
Q9EPB5	Serine hydrolase-like protein	Serhl	0.541243	1.45523	25.4845	24.9433	8	18.878
Q9JLJ5	Elongation of very long chain fatty acids protein 1	Elovl1	0.541225	1.45521	24.7257	24.1845	1	3.8878
Q9JL19	Nuclear receptor coactivator 6	Ncoa6	0.540407	1.45438	20.64	20.0996	1	3.218
Q8C156	Condensin complex subunit 2	Ncaph	0.540071	1.45404	24.1746	23.6346	8	26.805
Q921V5	Alpha-1,6-mannosyl-glycoprotein 2-beta-N-acetylglucosaminyltransferase	Mgat2	0.539953	1.45393	25.6203	25.0803	10	27
Q9JIK9	28S ribosomal protein S34, mitochondrial	Mrps34	0.539412	1.45338	26.0882	25.5488	8	30.123
Q8R5J9	PRA1 family protein 3	Arl6ip5	0.539379	1.45335	25.6039	25.0645	5	27.493
P27661	Histone H2AX	H2afx	0.539036	1.453	32.3236	31.7845	5	64.906
P14733	Lamin-B1	Lmnb1	0.538944	1.45291	28.5297	27.9908	30	142.59
Q9DC51;P20612;Q3V3I2;P50149;P18872	Guanine nucleotide-binding protein G(k) subunit alpha	Gnai3	0.538359	1.45232	26.7876	26.2492	14	58.66
Q5XG71	Small subunit processome component 20 homolog	Utp20	0.53768	1.45164	27.028	26.4903	39	123.8
P62874;Q61011	Guanine nucleotide-binding protein G(I)/G(S)/G(T) subunit beta-1	Gnb1	0.536985	1.45094	27.2346	26.6976	14	55.961
O08756	3-hydroxyacyl-CoA dehydrogenase type-2	Hsd17b10	0.536427	1.45038	28.799	28.2626	11	67.238
Q8C4J7	Transducin beta-like protein 3	Tbl3	0.536407	1.45036	27.6838	27.1474	29	131.91
Q8BHE8	Uncharacterized protein C2orf47 homolog, mitochondrial		0.53628	1.45023	23.2764	22.7401	3	4.7501
Q80V86	Integrator complex subunit 8	Ints8	0.536192	1.45014	22.97	22.4338	4	14.138
Q8CHQ0	F-box only protein 4	Fbxo4	0.536049	1.45	20.5745	20.0385	1	3.7646
Q99J93;A0A1B0GT68	Interferon-induced transmembrane protein 2	Ifitm2	0.53598	1.44993	25.2209	24.6849	4	7.6939
Q9JKF7	39S ribosomal protein L39, mitochondrial	Mrpl39	0.53561	1.44955	25.3168	24.7812	7	16.925
Q9CWU6	Ubiquinol-cytochrome-c reductase complex assembly factor 1	Uqcc1	0.534594	1.44853	24.461	23.9264	5	18.954
Q99MJ9	ATP-dependent RNA helicase DDX50	Ddx50	0.534531	1.44847	27.3162	26.7817	19	66.958
Q9Z2Q5	39S ribosomal protein L40, mitochondrial	Mrpl40	0.533134	1.44707	26.2127	25.6795	5	30.941
O09044	Synaptosomal-associated protein 23	Snap23	0.532885	1.44682	23.996	23.4631	4	9.8307
Q9R0Q9	Mannose-P-dolichol utilization defect 1 protein	Mpdu1	0.532715	1.44665	23.2946	22.7619	3	4.32
Q6PA06	Atlastin-2	Atl2	0.532705	1.44664	25.9497	25.417	10	35.918
Q9CPQ1	Cytochrome c oxidase subunit 6C	Cox6c	0.532589	1.44652	27.4071	26.8746	6	11.255
P61804	Dolichyl-diphosphooligosaccharide--protein glycosyltransferase subunit DAD1	Dad1	0.532475	1.44641	26.7061	26.1736	3	12.999
Q9CPW3	39S ribosomal protein L54, mitochondrial	Mrpl54	0.532219	1.44615	25.8235	25.2912	2	23.303
Q8CFD4	Sorting nexin-8	Snx8	0.531784	1.44572	25.7551	25.2234	13	36.272
Q03265	ATP synthase subunit alpha, mitochondrial	Atp5a1	0.531321	1.44525	32.2826	31.7513	31	291.61
P32507	Nectin-2	Pvrl2	0.531242	1.44517	22.2562	21.725	2	10.226
P97823	Acyl-protein thioesterase 1	Lypla1	0.530827	1.44476	23.637	23.1062	4	11.414
Q8CFI7	DNA-directed RNA polymerase II subunit RPB2	Polr2b	0.530621	1.44455	26.7286	26.198	21	64.682
Q640M1	U3 small nucleolar RNA-associated protein 14 homolog A	Utp14a	0.530529	1.44446	25.7397	25.2092	13	48.117
Q9D051	Pyruvate dehydrogenase E1 component subunit beta, mitochondrial	Pdhb	0.530434	1.44436	28.8857	28.3553	14	44.495
O88455	7-dehydrocholesterol reductase	Dhcr7	0.529722	1.44365	25.2911	24.7614	4	14.245
Q9EQI8	39S ribosomal protein L46, mitochondrial	Mrpl46	0.529057	1.44299	25.4586	24.9296	7	20.422
P52196	Thiosulfate sulfurtransferase	Tst	0.528881	1.44281	26.8982	26.3693	10	19.777
Q6P5E6	ADP-ribosylation factor-binding protein GGA2	Gga2	0.528349	1.44228	20.6532	20.1249	1	1.7811
Q921Q7	Ras and Rab interactor 1	Rin1	0.528204	1.44213	23.2026	22.6744	6	14.519
Q3UHH8	Glucoside xylosyltransferase 1	Gxylt1	0.527956	1.44188	22.4641	21.9362	3	4.9332
Q3TC46	Protein PAT1 homolog 1	Patl1	0.527788	1.44172	21.9794	21.4516	2	4.9926
Q6ZWV7	60S ribosomal protein L35	Rpl35	0.527605	1.44153	28.4857	27.9581	4	12.216
Q91VN6	Probable ATP-dependent RNA helicase DDX41	Ddx41	0.527193	1.44112	23.2409	22.7137	3	7.3811
O35704	Serine palmitoyltransferase 1	Sptlc1	0.526184	1.44011	26.3154	25.7892	7	33.279
A2BDX3	Adenylyltransferase and sulfurtransferase MOCS3;Molybdopterin-synthase adenylyltransferase;Molybdopterin-synthase sulfurtransferase	Mocs3	0.525805	1.43974	25.7509	25.225	4	6.6198
Q9CWS4	Integrator complex subunit 11	Cpsf3l	0.525766	1.4397	23.2018	22.676	3	14.898
W4VSN9		Rhox2d	0.524841	1.43878	21.8557	21.3309	2	6.4035
Q8VBW5	HMG box transcription factor BBX	Bbx	0.524445	1.43838	20.1228	19.5983	1	3.7287
P56695	Wolframin	Wfs1	0.524395	1.43833	24.6931	24.1687	7	22.163
O88508	DNA (cytosine-5)-methyltransferase 3A	Dnmt3a	0.524366	1.4383	21.3872	20.8628	3	7.6164
Q9CPX7	28S ribosomal protein S16, mitochondrial	Mrps16	0.524279	1.43821	24.3332	23.8089	4	8.4511
Q9Z127	Large neutral amino acids transporter small subunit 1	Slc7a5	0.52396	1.4379	26.3191	25.7952	4	12.391
Q3UPL0	Protein transport protein Sec31A	Sec31a	0.523865	1.4378	27.2574	26.7335	23	73.223
Q99JT1	Glutamyl-tRNA(Gln) amidotransferase subunit B, mitochondrial	Gatb	0.523785	1.43772	24.1768	23.6531	5	11.9
Q9CXT8	Mitochondrial-processing peptidase subunit beta	Pmpcb	0.52364	1.43758	25.8168	25.2932	10	115.95
P30051	Transcriptional enhancer factor TEF-1	Tead1	0.523394	1.43733	21.2308	20.7074	2	1.9479
Q99LL3	Carbohydrate sulfotransferase 12	Chst12	0.523069	1.43701	21.1584	20.6354	2	2.7172
Q9CQC9	GTP-binding protein SAR1b	Sar1b	0.522987	1.43693	25.5032	24.9802	6	14.817
Q9JI44	DNA methyltransferase 1-associated protein 1	Dmap1	0.52269	1.43663	23.713	23.1903	5	10.871
Q8K4L0	ATP-dependent RNA helicase DDX54	Ddx54	0.52264	1.43658	27.109	26.5863	20	61.333
Q8C0N2;Q8K2C8	Glycerol-3-phosphate acyltransferase 3	Agpat9	0.522547	1.43649	24.4757	23.9531	6	15.568
Q61687	Transcriptional regulator ATRX	Atrx	0.522369	1.43631	24.5013	23.9789	11	26.366
Q9WVD5	Mitochondrial ornithine transporter 1	Slc25a15	0.522343	1.43629	23.2035	22.6812	3	10.58
Q6P5B0	RRP12-like protein	Rrp12	0.52219	1.43613	28.1608	27.6386	34	106.73
Q63871	DNA-directed RNA polymerases I, II, and III subunit RPABC4	Polr2k	0.522097	1.43604	22.6479	22.1258	2	4.5883
Q99JR1	Sideroflexin-1	Sfxn1	0.52166	1.43561	27.8257	27.304	9	69.797
Q8VHZ7	U3 small nucleolar ribonucleoprotein protein IMP4	Imp4	0.521614	1.43556	24.2181	23.6965	5	10.296
Q61102	ATP-binding cassette sub-family B member 7, mitochondrial	Abcb7	0.521233	1.43518	26.6003	26.0791	15	51.527
Q8BGX0	E3 ubiquitin-protein ligase TRIM23	Trim23	0.520206	1.43416	23.7471	23.2269	1	4.1092
Q05915	GTP cyclohydrolase 1	Gch1	0.52006	1.43401	26.427	25.9069	10	34.554
O88379	Bromodomain adjacent to zinc finger domain protein 1A	Baz1a	0.519558	1.43352	27.4011	26.8816	27	80.104
Q8BSQ9	Protein polybromo-1	Pbrm1	0.518818	1.43278	26.9892	26.4704	27	100.74
Q91UZ5	Inositol monophosphatase 2	Impa2	0.518738	1.4327	21.8896	21.3708	1	1.4269
Q9D7I8	Protein FAM83D	Fam83d	0.518684	1.43265	18.1315	17.6128	1	2.9252
Q9WTP7	GTP:AMP phosphotransferase AK3, mitochondrial	Ak3	0.518196	1.43216	26.5113	25.9931	12	58.844
P97742	Carnitine O-palmitoyltransferase 1, liver isoform	Cpt1a	0.518131	1.4321	26.7229	26.2047	15	50.285
Q9Z2G6	Protein sel-1 homolog 1	Sel1l	0.517509	1.43148	25.4295	24.912	15	49.293
Q6PE15	Mycophenolic acid acyl-glucuronide esterase, mitochondrial	Abhd10	0.517508	1.43148	24.4005	23.883	5	21.369
Q91W92	Cdc42 effector protein 1	Cdc42ep1	0.517372	1.43135	25.8492	25.3319	10	35.254
Q91W39	Nuclear receptor coactivator 5	Ncoa5	0.51721	1.43118	26.6327	26.1155	14	52.676
Q5SV80	Unconventional myosin-XIX	Myo19	0.517159	1.43113	23.7592	23.242	9	20.466
Q7TT50;Q3UU96	Serine/threonine-protein kinase MRCK beta	Cdc42bpb	0.517065	1.43104	25.4809	24.9638	18	49.139
Q9CQQ7	ATP synthase F(0) complex subunit B1, mitochondrial	Atp5f1	0.516964	1.43094	27.9565	27.4395	9	29.785
O35129	Prohibitin-2	Phb2	0.516891	1.43087	30.3328	29.8159	16	90.098
Q8K114	Integrator complex subunit 9	Ints9	0.516329	1.43031	23.7246	23.2083	3	12.448
Q9CRA4	Methylsterol monooxygenase 1	Msmo1	0.516209	1.43019	26.0861	25.5699	5	11.76
P10630	Eukaryotic initiation factor 4A-II;Eukaryotic initiation factor 4A-II, N-terminally processed	Eif4a2	0.516087	1.43007	26.9787	26.4626	21	50.784
Q9CR60	Vesicle transport protein GOT1B	Golt1b	0.516043	1.43003	24.1954	23.6794	4	10.52
E9Q4N7		Arid1b	0.51594	1.42993	21.6565	21.1406	3	8.4722
Q8K4Q0	Regulatory-associated protein of mTOR	Rptor	0.515549	1.42954	22.5192	22.0037	2	2.59
Q00PI9;A0A494BAL6	Heterogeneous nuclear ribonucleoprotein U-like protein 2	Hnrnpul2	0.515253	1.42924	28.3789	27.8636	19	116.35
Q6PGF7	Exocyst complex component 8	Exoc8	0.514978	1.42897	20.8056	20.2906	1	3.5465
P85094	Isochorismatase domain-containing protein 2A, mitochondrial	Isoc2a	0.514881	1.42888	25.2783	24.7634	4	14.91
Q80TY0	Formin-binding protein 1	Fnbp1	0.51462	1.42862	22.9657	22.4511	5	14.37
Q8K1N2	Pleckstrin homology-like domain family B member 2	Phldb2	0.514603	1.4286	25.3972	24.8825	17	37.535
D3Z7P3	Glutaminase kidney isoform, mitochondrial	Gls	0.514597	1.4286	27.9478	27.4332	20	108.38
A2AJ15	Endoplasmic reticulum mannosyl-oligosaccharide 1,2-alpha-mannosidase	Man1b1	0.514126	1.42813	24.5718	24.0577	9	24.685
O35682	Myeloid-associated differentiation marker	Myadm	0.513338	1.42735	25.1149	24.6016	3	9.9023
Q9R0B7	Zinc finger protein 346	Znf346	0.512794	1.42681	22.2332	21.7204	3	7.9552
P58158	Galactosylgalactosylxylosylprotein 3-beta-glucuronosyltransferase 3	B3gat3	0.512705	1.42672	20.9755	20.4628	1	4.0448
O08917	Flotillin-1	Flot1	0.512323	1.42635	24.6205	24.1082	9	23.514
Q8BGH2	Sorting and assembly machinery component 50 homolog	Samm50	0.511856	1.42588	27.9704	27.4586	17	51.414
P61514	60S ribosomal protein L37a	Rpl37a	0.511246	1.42528	27.6268	27.1156	6	36.994
Q6P1G0	HEAT repeat-containing protein 6	Heatr6	0.510916	1.42495	20.7932	20.2823	3	3.9894
P59941	NAD-dependent protein deacetylase sirtuin-6	Sirt6	0.510914	1.42495	20.9495	20.4386	1	2.9128
Q8BW00	Probable peptidyl-tRNA hydrolase	Ptrh1	0.510881	1.42492	22.8926	22.3817	3	8.3833
Q78IK4	MICOS complex subunit Mic27	Apool	0.510672	1.42471	26.2035	25.6928	10	25.445
Q8CHY6	Transcriptional repressor p66 alpha	Gatad2a	0.50968	1.42373	23.6727	23.163	6	19.05
Q8CI59	Metalloreductase STEAP3	Steap3	0.509314	1.42337	22.0958	21.5865	2	4.0544
P56480	ATP synthase subunit beta, mitochondrial	Atp5b	0.509195	1.42326	32.1588	31.6496	29	211.13
Q921E6	Polycomb protein EED	Eed	0.509123	1.42318	24.8076	24.2985	8	17.643
Q8CFI5	Probable proline--tRNA ligase, mitochondrial	Pars2	0.508787	1.42285	22.4744	21.9656	2	5.7856
Q99LP6	GrpE protein homolog 1, mitochondrial	Grpel1	0.508493	1.42256	23.7706	23.2621	4	7.4933
Q9Z160	Conserved oligomeric Golgi complex subunit 1	Cog1	0.508352	1.42242	23.1378	22.6295	4	10.922
Q8JZN5	Acyl-CoA dehydrogenase family member 9, mitochondrial	Acad9	0.507648	1.42173	27.6476	27.1399	23	62.361
P83877	Thioredoxin-like protein 4A	Txnl4a	0.506767	1.42086	18.0783	17.5716	1	1.7084
P54923	[Protein ADP-ribosylarginine] hydrolase	Adprh	0.506617	1.42071	22.1912	21.6846	1	4.3902
P70349	Histidine triad nucleotide-binding protein 1	Hint1	0.506342	1.42044	24.6164	24.11	3	6.3638
P84078	ADP-ribosylation factor 1	Arf1	0.506201	1.42031	29.3795	28.8733	11	44.587
Q9CZU6	Citrate synthase, mitochondrial	Cs	0.50577	1.41988	30.8858	30.38	20	85.543
P62482	Voltage-gated potassium channel subunit beta-2	Kcnab2	0.505644	1.41976	25.2066	24.701	8	19.16
Q6GV12	3-ketodihydrosphingosine reductase	Kdsr	0.505419	1.41954	23.0373	22.5319	3	9.5377
Q80TH2	Protein LAP2	Erbb2ip	0.505291	1.41941	25.5332	25.0279	14	28.923
Q9DCC4	Pyrroline-5-carboxylate reductase 3	Pycrl	0.505186	1.41931	25.951	25.4458	5	14.722
Q8BXQ2	GPI transamidase component PIG-T	Pigt	0.504946	1.41907	25.9813	25.4764	12	26.376
Q3URQ0	Testis-expressed sequence 10 protein	Tex10	0.504866	1.41899	25.4532	24.9483	10	23.627
Q61103	Zinc finger protein ubi-d4	Dpf2	0.504812	1.41894	23.734	23.2292	6	16.514
Q91VS7	Microsomal glutathione S-transferase 1	Mgst1	0.504204	1.41834	26.1366	25.6324	4	11.495
Q921L3	Transmembrane and coiled-coil domain-containing protein 1	Tmco1	0.504187	1.41832	26.5169	26.0127	3	7.1937
Q6NVF4	DNA helicase B	Helb	0.504169	1.41831	24.7884	24.2842	7	25.28
Q8VCB1	Nucleoporin NDC1	Ndc1	0.504072	1.41821	26.4314	25.9273	10	48.469
P56379	6.8 kDa mitochondrial proteolipid	Mp68	0.503977	1.41812	25.226	24.722	1	2.1616
Q8VE37	Regulator of chromosome condensation	Rcc1	0.503878	1.41802	28.3562	27.8523	15	101.64
B1AZI6;E9Q5E2	THO complex subunit 2	Thoc2;BC005561	0.503777	1.41792	26.4452	25.9414	23	59.355
Q3TXU5	Deoxyhypusine synthase	Dhps	0.503321	1.41747	18.7799	18.2765	1	2.1033
Q8VDN2;Q6PIE5;Q6PIC6	Sodium/potassium-transporting ATPase subunit alpha-1	Atp1a1	0.503124	1.41728	31.1425	30.6394	45	323.31
Q61420	CMP-sialic acid transporter	Slc35a1	0.502754	1.41692	21.9933	21.4905	2	8.0957
Q8CI78	Required for meiotic nuclear division protein 1 homolog	Rmnd1	0.502628	1.41679	20.4366	19.934	1	2.883
Q8K363	ATP-dependent RNA helicase DDX18	Ddx18	0.502298	1.41647	29.7349	29.2326	30	160.81
Q9CPQ8	ATP synthase subunit g, mitochondrial	Atp5l	0.502281	1.41645	27.952	27.4497	4	12.046
Q9D0G0	28S ribosomal protein S30, mitochondrial	Mrps30	0.502243	1.41641	26.497	25.9948	17	58.668
Q9QWH1	Polyhomeotic-like protein 2	Phc2	0.502144	1.41632	22.4763	21.9741	2	5.4391
Q9EQM6	Microprocessor complex subunit DGCR8	Dgcr8	0.5019	1.41608	21.9756	21.4737	4	3.9591
P70255	Nuclear factor 1 C-type	Nfic	0.501352	1.41554	25.7399	25.2385	7	32.991
Q8BKZ9	Pyruvate dehydrogenase protein X component, mitochondrial	Pdhx	0.501251	1.41544	25.3384	24.8372	7	23.244
Q9ET30	Transmembrane 9 superfamily member 3	Tm9sf3	0.501221	1.41541	25.9286	25.4274	7	27.496
Q8BYL4	Tyrosine--tRNA ligase, mitochondrial	Yars2	0.50106	1.41525	27.3704	26.8694	13	44.857
O88485	Cytoplasmic dynein 1 intermediate chain 1	Dync1i1	0.50106	1.41525	22.4572	21.9561	1	2.8395
Q9CY27	Very-long-chain enoyl-CoA reductase	Tecr	0.5009	1.4151	27.647	27.1461	13	31.43
P35762	CD81 antigen	Cd81	0.500439	1.41464	26.4791	25.9786	3	134.83
Q924Z4	Ceramide synthase 2	Cers2	0.500055	1.41427	26.3259	25.8258	3	9.8495
P67778	Prohibitin	Phb	0.499876	1.41409	28.9694	28.4695	17	72.58
Q8BKH7	Target of rapamycin complex 2 subunit MAPKAP1	Mapkap1	0.499647	1.41387	21.3111	20.8114	1	3.2034
Q5SSI6	U3 small nucleolar RNA-associated protein 18 homolog	Utp18	0.499632	1.41385	27.7864	27.2867	16	65.472
Q9JJZ4	Ubiquitin-conjugating enzyme E2 J1	Ube2j1	0.499365	1.41359	23.4121	22.9127	4	12.69
Q9CPY1	39S ribosomal protein L51, mitochondrial	Mrpl51	0.499121	1.41335	22.9386	22.4395	1	3.8997
Q9CQ22	Ragulator complex protein LAMTOR1	Lamtor1	0.498814	1.41305	24.1837	23.6849	3	4.9
B2RXM2;V9GX38		Gm6793	0.498322	1.41257	28.5726	28.0743	22	7.1193
Q91ZW3	SWI/SNF-related matrix-associated actin-dependent regulator of chromatin subfamily A member 5	Smarca5	0.498302	1.41255	29.7354	29.2371	54	234.87
Q3U186	Probable arginine--tRNA ligase, mitochondrial	Rars2	0.497625	1.41189	23.7648	23.2671	6	13.277
Q9D1Q4	Dolichol-phosphate mannosyltransferase subunit 3	Dpm3	0.497211	1.41148	24.9767	24.4795	2	12.357
Q8BS95	Golgi pH regulator	Gpr89a	0.496984	1.41126	22.5495	22.0525	1	2.9746
Q8R5K4	Nucleolar protein 6	Nol6	0.49692	1.4112	27.7182	27.2213	25	77.974
P08556;Q61411	GTPase NRas;GTPase HRas;GTPase HRas, N-terminally processed	Nras;Hras	0.49691	1.41119	25.7508	25.2539	7	42.963
O09110	Dual specificity mitogen-activated protein kinase kinase 3	Map2k3	0.496843	1.41112	21.432	20.9352	3	4.9757
P36371	Antigen peptide transporter 2	Tap2	0.49671	1.41099	25.3794	24.8827	9	13.87
Q99KI3	ER membrane protein complex subunit 3	Emc3	0.496189	1.41048	25.9472	25.451	7	24.989
Q9WUQ2	Prolactin regulatory element-binding protein	Preb	0.495913	1.41021	26.3716	25.8757	11	40.046
P61924	Coatomer subunit zeta-1	Copz1	0.495823	1.41012	26.0787	25.5828	4	20.128
Q8BY02	NF-kappa-B-repressing factor	Nkrf	0.495203	1.40952	21.9521	21.4569	5	6.488
Q9QZ88	Vacuolar protein sorting-associated protein 29	Vps29	0.495031	1.40935	26.1717	25.6767	7	35.776
Q80TN4	DnaJ homolog subfamily C member 16	Dnajc16	0.494648	1.40898	23.1903	22.6957	5	14.223
Q91YP0	L-2-hydroxyglutarate dehydrogenase, mitochondrial	L2hgdh	0.494295	1.40863	24.2654	23.7711	5	11.868
Q8BJU0	Small glutamine-rich tetratricopeptide repeat-containing protein alpha	Sgta	0.494081	1.40842	23.3178	22.8237	3	8.207
Q60823	RAC-beta serine/threonine-protein kinase	Akt2	0.49394	1.40829	20.6411	20.1472	2	1.7785
Q6DID3	Protein SCAF8	Scaf8	0.493891	1.40824	22.5093	22.0154	4	3.555
Q8BH65	Protein DENND6A	Dennd6a	0.493563	1.40792	19.065	18.5714	1	2.0607
P56394	Cytochrome c oxidase copper chaperone	Cox17	0.493397	1.40776	22.9767	22.4833	3	7.8711
Q62504	Msx2-interacting protein	Spen	0.493385	1.40774	22.9631	22.4697	5	6.1546
Q80W54	CAAX prenyl protease 1 homolog	Zmpste24	0.49338	1.40774	27.2704	26.7771	9	29.075
Q9R008	Mevalonate kinase	Mvk	0.493004	1.40737	21.8369	21.3439	1	4.2003
Q8BHC4	Dephospho-CoA kinase domain-containing protein	Dcakd	0.49276	1.40713	26.9915	26.4987	10	21.222
Q62470	Integrin alpha-3;Integrin alpha-3 heavy chain;Integrin alpha-3 light chain	Itga3	0.492743	1.40712	27.4937	27.001	18	67.696
Q64282	Interferon-induced protein with tetratricopeptide repeats 1	Ifit1	0.49255	1.40693	20.4385	19.9459	1	3.8197
Q8R366	Immunoglobulin superfamily member 8	Igsf8	0.492533	1.40691	25.27	24.7775	11	39.418
Q3UDR8	Protein YIPF3;Protein YIPF3, N-terminally processed	Yipf3	0.49229	1.40668	25.2162	24.7239	5	14.695
Q91WB4	Pleckstrin homology domain-containing family F member 2	Plekhf2	0.491999	1.40639	21.7619	21.2699	1	3.5523
P17225	Polypyrimidine tract-binding protein 1	Ptbp1	0.491974	1.40637	30.9997	30.5078	17	173.59
Q9CQ62	2,4-dienoyl-CoA reductase, mitochondrial	Decr1	0.491924	1.40632	27.223	26.731	9	34.204
Q8CHK3	Lysophospholipid acyltransferase 7	Mboat7	0.491026	1.40544	23.8846	23.3936	2	12.918
Q8K009;Q8R0Y6	Mitochondrial 10-formyltetrahydrofolate dehydrogenase	Aldh1l2	0.490824	1.40525	30.8164	30.3256	51	291.44
Q9D958	Signal peptidase complex subunit 1	Spcs1	0.490808	1.40523	25.5432	25.0524	1	3.9069
Q9D1J3	SAP domain-containing ribonucleoprotein	Sarnp	0.490803	1.40523	27.6802	27.1894	7	53.342
P17426	AP-2 complex subunit alpha-1	Ap2a1	0.490673	1.4051	27.7542	27.2636	33	70.771
Q7TMX5;REV__Q9Z2I8	Protein SHQ1 homolog	Shq1	0.489717	1.40417	23.9759	23.4862	2	2.1
Q3TLP5	Enoyl-CoA hydratase domain-containing protein 2, mitochondrial	Echdc2	0.489588	1.40404	23.8908	23.4012	2	8.6059
Q9DCC8	Mitochondrial import receptor subunit TOM20 homolog	Tomm20	0.489328	1.40379	27.0584	26.569	4	17.913
O70494	Transcription factor Sp3	Sp3	0.489183	1.40365	19.4386	18.9494	1	4.0441
E9Q236		Abcc4	0.489178	1.40364	26.976	26.4868	19	42.336
Q9EQJ9	Membrane-associated guanylate kinase, WW and PDZ domain-containing protein 3	Magi3	0.488844	1.40332	23.6569	23.168	5	8.4894
E9PWW6		Zc3h7a	0.48884	1.40332	20.2864	19.7975	2	5.5043
Q8BH04;Q9Z2V4	Phosphoenolpyruvate carboxykinase [GTP], mitochondrial	Pck2	0.488745	1.40322	30.808	30.3193	35	180.41
Q78HU3	Multivesicular body subunit 12A	Mvb12a	0.488718	1.4032	20.6924	20.2037	1	2.2556
P12367	cAMP-dependent protein kinase type II-alpha regulatory subunit	Prkar2a	0.488688	1.40317	25.9163	25.4276	7	15.091
Q8BLH7	HIRA-interacting protein 3	Hirip3	0.488083	1.40258	21.1296	20.6415	2	4.9347
E9Q5G3	Kinesin-like protein KIF23	Kif23	0.487978	1.40248	25.2894	24.8014	11	48.285
Q9WV98	Mitochondrial import inner membrane translocase subunit Tim9	Timm9	0.487843	1.40235	23.0628	22.575	2	5.1748
O35841	Apoptosis inhibitor 5	Api5	0.487793	1.4023	28.1197	27.6319	15	65.604
Q61666	Protein HIRA	Hira	0.487631	1.40214	22.4189	21.9312	2	5.0313
Q8C9B9	Death-inducer obliterator 1	Dido1	0.487455	1.40197	23.9261	23.4386	9	23.713
Q8BJ90	Zinc finger protein 771	Znf771	0.48731	1.40183	19.7065	19.2192	1	2.2896
Q71LX4	Talin-2	Tln2	0.487232	1.40175	25.898	25.4108	34	74.952
O35250	Exocyst complex component 7	Exoc7	0.487183	1.40171	21.3805	20.8933	2	4.5544
Q91VC3;A0A0N4SVP8;E9PV04	Eukaryotic initiation factor 4A-III;Eukaryotic initiation factor 4A-III, N-terminally processed	Eif4a3;Gm8994	0.487112	1.40164	28.7705	28.2833	23	58.558
P40630	Transcription factor A, mitochondrial	Tfam	0.486984	1.40151	24.9263	24.4393	5	11.093
Q11136	Xaa-Pro dipeptidase	Pepd	0.48666	1.4012	24.0067	23.52	5	17.592
Q8K0L9	Zinc finger and BTB domain-containing protein 20	Zbtb20	0.486597	1.40114	24.2337	23.7471	9	20.755
Q8BM72	Heat shock 70 kDa protein 13	Hspa13	0.486235	1.40078	20.1944	19.7081	3	1.8035
Q9DCA5	Ribosome biogenesis protein BRX1 homolog	Brix1	0.485933	1.40049	28.7311	28.2452	13	46.892
P51912	Neutral amino acid transporter B(0)	Slc1a5	0.485292	1.39987	25.2814	24.7961	7	27.568
Q8CEC0	Nuclear pore complex protein Nup88	Nup88	0.485159	1.39974	25.9007	25.4155	7	32.128
Q91ZE0	Trimethyllysine dioxygenase, mitochondrial	Tmlhe	0.485027	1.39961	24.1622	23.6771	4	10.745
I3ITR1;Q9D924	Iron-sulfur cluster assembly 1 homolog, mitochondrial	AK157302;Isca1	0.484926	1.39951	20.4577	19.9728	1	1.5756
Q8K310;A0A494B9X1	Matrin-3	Matr3	0.484577	1.39918	30.0738	29.5892	29	199.42
Q9CQA3	Succinate dehydrogenase [ubiquinone] iron-sulfur subunit, mitochondrial	Sdhb	0.484339	1.39894	26.4555	25.9712	8	20.77
G3X9B1		Heatr1	0.484209	1.39882	28.2936	27.8094	56	145.13
Q9CQS2	H/ACA ribonucleoprotein complex subunit 3	Nop10	0.48406	1.39867	23.9177	23.4336	3	6.256
Q5FWK3	Rho GTPase-activating protein 1	Arhgap1	0.483387	1.39802	25.9835	25.5001	9	26.774
Q3UHX0	Nucleolar protein 8	Nol8	0.483152	1.39779	24.2737	23.7905	11	50.922
Q9R0C0	Biogenesis of lysosome-related organelles complex 1 subunit 6	Bloc1s6	0.483126	1.39777	21.242	20.7589	1	5.2082
Q3UMR5	Calcium uniporter protein, mitochondrial	Mcu	0.483091	1.39774	26.5505	26.0674	10	20.788
Q8BKS9	Pumilio domain-containing protein KIAA0020	Kiaa0020	0.482786	1.39744	27.5423	27.0595	22	107.67
Q99L43	Phosphatidate cytidylyltransferase 2	Cds2	0.482653	1.39731	25.3825	24.8998	5	16.673
P97797	Tyrosine-protein phosphatase non-receptor type substrate 1	Sirpa	0.482485	1.39715	23.5405	23.058	5	17.239
Q6R0H7;Q8CGK7	Guanine nucleotide-binding protein G(s) subunit alpha isoforms XLas	Gnas	0.48247	1.39713	27.0937	26.6112	14	43.668
P17427	AP-2 complex subunit alpha-2	Ap2a2	0.482206	1.39688	29.439	28.9568	39	170.8
Q8CAS9	Poly [ADP-ribose] polymerase 9	Parp9	0.48197	1.39665	25.823	25.341	16	63.459
Q91VE6	MKI67 FHA domain-interacting nucleolar phosphoprotein	Nifk	0.481701	1.39639	28.8227	28.341	14	47.016
Q91YN5	UDP-N-acetylhexosamine pyrophosphorylase;UDP-N-acetylgalactosamine pyrophosphorylase;UDP-N-acetylglucosamine pyrophosphorylase	Uap1	0.481485	1.39618	24.8337	24.3523	4	6.6216
Q9QYR9	Acyl-coenzyme A thioesterase 2, mitochondrial	Acot2	0.481304	1.396	30.8552	30.3739	21	101.12
Q9D125	28S ribosomal protein S25, mitochondrial	Mrps25	0.480783	1.3955	25.116	24.6352	5	21.941
Q3TC33	Coiled-coil domain-containing protein 127	Ccdc127	0.480059	1.3948	22.2254	21.7454	2	8.0277
P17710	Hexokinase-1	Hk1	0.48	1.39474	29.1415	28.6615	36	100.56
Q9ERR7	15 kDa selenoprotein	2020-09-15	0.479517	1.39428	20.3895	19.91	1	3.8177
Q9DBR1	5-3 exoribonuclease 2	Xrn2	0.479059	1.39383	28.5675	28.0884	32	116.13
Q9DCZ4	Apolipoprotein O	Apoo	0.47875	1.39354	25.1574	24.6786	3	11.312
Q6P6L6		Gemin4	0.478502	1.3933	23.7864	23.3079	6	13.799
Q8BI72	CDKN2A-interacting protein	Cdkn2aip	0.478092	1.3929	23.5463	23.0682	4	18.301
Q8K304	E3 ubiquitin-protein ligase TM129	Tmem129	0.477924	1.39274	20.6634	20.1854	1	1.7778
Q64012	RNA-binding protein Raly	Raly	0.477472	1.3923	28.3924	27.915	13	36.122
P97363	Serine palmitoyltransferase 2	Sptlc2	0.477314	1.39215	26.0185	25.5411	13	32.271
Q9ERU9	E3 SUMO-protein ligase RanBP2	Ranbp2	0.47629	1.39116	29.3474	28.8711	81	323.31
Q9CQR4	Acyl-coenzyme A thioesterase 13;Acyl-coenzyme A thioesterase 13, N-terminally processed	Acot13	0.476265	1.39114	26.4159	25.9397	5	20.218
Q91WK1	SPRY domain-containing protein 4	Spryd4	0.476143	1.39102	24.0326	23.5565	5	8.0953
P11679;CON__Q9H552	Keratin, type II cytoskeletal 8	Krt8	0.476074	1.39095	30.9512	30.4751	39	265.27
Q14AI6	RNA pseudouridylate synthase domain-containing protein 3	Rpusd3	0.475908	1.39079	20.809	20.3331	1	1.6792
Q9CZJ1	Probable U3 small nucleolar RNA-associated protein 11	Utp11l	0.475508	1.39041	24.8837	24.4082	5	32.347
Q3U898	Myeloma-overexpressed gene 2 protein homolog	Myeov2	0.475378	1.39028	21.8942	21.4188	2	7.2634
O08691	Arginase-2, mitochondrial	Arg2	0.47455	1.38948	25.8692	25.3947	8	21.051
Q8VEJ4	Notchless protein homolog 1	Nle1	0.474499	1.38944	25.1776	24.7031	8	28.065
P60843	Eukaryotic initiation factor 4A-I	Eif4a1	0.47436	1.3893	31.1774	30.7031	28	175.61
Q91YP2	Neurolysin, mitochondrial	Nln	0.473732	1.3887	23.5579	23.0842	5	7.8662
Q9CR76	Transmembrane protein 186	Tmem186	0.473244	1.38823	21.9418	21.4686	3	2.6473
Q9Z0P4	Paralemmin-1	Palm	0.47308	1.38807	23.3737	22.9006	4	14.535
Q3U319	E3 ubiquitin-protein ligase BRE1B	Rnf40	0.472855	1.38785	21.8093	21.3364	2	3.9527
Q9R0Q6	Actin-related protein 2/3 complex subunit 1A	Arpc1a	0.472672	1.38768	23.1095	22.6369	5	7.1921
Q99LE6	ATP-binding cassette sub-family F member 2	Abcf2	0.472548	1.38756	28.4923	28.0198	23	53.625
Q8BH79	Anoctamin-10	Ano10	0.472511	1.38752	25.646	25.1735	9	31.78
Q99LM2	CDK5 regulatory subunit-associated protein 3	Cdk5rap3	0.472429	1.38744	24.1407	23.6683	8	41.642
Q14AX6;Q3V3A1;O35495;Q04735;Q8K0D0	Cyclin-dependent kinase 12	Cdk12	0.472416	1.38743	24.2327	23.7603	5	9.3511
Q3UHB1;A0A1W2P799	5-nucleotidase domain-containing protein 3	Nt5dc3	0.472397	1.38741	25.063	24.5906	9	23.264
Q9JHP7	KDEL motif-containing protein 1	Kdelc1	0.472313	1.38733	27.9056	27.4333	20	67.156
Q80UK0	SEC14 domain and spectrin repeat-containing protein 1	Sestd1	0.472305	1.38732	23.614	23.1417	5	22.207
D3YZZ5		Tmed7	0.471817	1.38686	26.2257	25.7538	6	41.521
Q921I6	SH3 domain-binding protein 4	Sh3bp4	0.471704	1.38675	25.6535	25.1818	14	33.718
Q9CQJ4	E3 ubiquitin-protein ligase RING2	Rnf2	0.47147	1.38652	23.8164	23.3449	6	12.012
P23780	Beta-galactosidase	Glb1	0.471317	1.38637	25.4522	24.9809	9	19.27
Q9EPU4	Cleavage and polyadenylation specificity factor subunit 1	Cpsf1	0.471262	1.38632	26.3629	25.8917	22	57.461
Q9ESZ8;Q99NI3	General transcription factor II-I	Gtf2i	0.471218	1.38628	26.2888	25.8175	16	50.623
B1ASA5;E9Q1A5		Zfp362;Zfp384	0.470922	1.38599	20.1085	19.6376	1	2.4317
Q8R1X6	Spartin	Spg20	0.470413	1.38551	24.87	24.3996	8	17.778
Q8CI11	Guanine nucleotide-binding protein-like 3	Gnl3	0.470121	1.38523	28.776	28.3059	24	108.94
Q64514	Tripeptidyl-peptidase 2	Tpp2	0.47007	1.38518	28.479	28.009	39	145.85
Q8BG51	Mitochondrial Rho GTPase 1	Rhot1	0.470034	1.38514	26.2773	25.8073	15	56.168
P97820	Mitogen-activated protein kinase kinase kinase kinase 4	Map4k4	0.469604	1.38473	22.2164	21.7468	2	5.1574
Q9CQ88	Tetraspanin-31	Tspan31	0.469257	1.3844	20.7386	20.2693	1	2.9909
Q9QYY8	Spastin	Spast	0.468988	1.38414	20.4257	19.9567	2	1.8787
P42227	Signal transducer and activator of transcription 3	Stat3	0.468292	1.38347	25.7274	25.2591	15	49.917
Q8BH15	CCR4-NOT transcription complex subunit 10	Cnot10	0.468174	1.38336	23.5163	23.0481	5	9.2879
Q99KE1	NAD-dependent malic enzyme, mitochondrial	Me2	0.467894	1.38309	28.0827	27.6148	22	112.1
Q8R0G9	Nuclear pore complex protein Nup133	Nup133	0.467419	1.38263	27.7786	27.3112	31	126.52
Q91WS0	CDGSH iron-sulfur domain-containing protein 1	Cisd1	0.467367	1.38258	28.346	27.8786	4	22.474
O89112	LanC-like protein 1	Lancl1	0.467216	1.38244	23.4721	23.0049	2	5.1494
Q91YY4	ATP synthase mitochondrial F1 complex assembly factor 2	Atpaf2	0.466658	1.3819	23.7299	23.2633	3	11.829
P58281	Dynamin-like 120 kDa protein, mitochondrial;Dynamin-like 120 kDa protein, form S1	Opa1	0.466532	1.38178	26.7336	26.2671	24	50.249
Q61749	Translation initiation factor eIF-2B subunit delta	Eif2b4	0.46637	1.38163	25.6243	25.158	10	26.172
O08749	Dihydrolipoyl dehydrogenase, mitochondrial	Dld	0.466181	1.38145	29.8856	29.4194	21	123.48
P48962;Q3V132	ADP/ATP translocase 1	Slc25a4	0.465706	1.38099	31.6426	31.1769	22	97.855
Q9DCN2	NADH-cytochrome b5 reductase 3;NADH-cytochrome b5 reductase 3 membrane-bound form;NADH-cytochrome b5 reductase 3 soluble form	Cyb5r3	0.465368	1.38067	29.5443	29.079	17	81.451
Q9EP89	Serine beta-lactamase-like protein LACTB, mitochondrial	Lactb	0.465302	1.38061	26.0726	25.6073	10	29.432
Q8VBT0	Thioredoxin-related transmembrane protein 1	Tmx1	0.465176	1.38049	26.9762	26.511	7	15.564
P41216	Long-chain-fatty-acid--CoA ligase 1	Acsl1	0.465143	1.38045	26.1594	25.6943	15	30.843
Q924H2	Mediator of RNA polymerase II transcription subunit 15	Med15	0.465025	1.38034	21.7207	21.2557	3	7.4795
Q5DW34	Histone-lysine N-methyltransferase EHMT1	Ehmt1	0.464422	1.37976	24.6823	24.2179	10	29.939
Q7TND5	Ribosome production factor 1	Rpf1	0.464355	1.3797	25.5164	25.0521	8	28.605
Q9D0I4	Syntaxin-17	Stx17	0.464014	1.37937	19.9077	19.4437	1	3.1327
Q9CWK3	CD2 antigen cytoplasmic tail-binding protein 2	Cd2bp2	0.463932	1.3793	22.4566	21.9927	3	13.974
Q9CQC7	NADH dehydrogenase [ubiquinone] 1 beta subcomplex subunit 4	Ndufb4	0.463495	1.37888	25.7213	25.2579	4	9.3691
Q91ZU6	Dystonin	Dst	0.463465	1.37885	26.0817	25.6182	23	40.903
P35456	Urokinase plasminogen activator surface receptor	Plaur	0.463036	1.37844	22.3976	21.9346	2	5.9747
Q8JZR0	Long-chain-fatty-acid--CoA ligase 5	Acsl5	0.462824	1.37824	25.4827	25.0199	11	26.771
O08914	Fatty-acid amide hydrolase 1	Faah	0.462805	1.37822	23.652	23.1892	4	6.9989
Q9D099	Alkaline ceramidase 3	Acer3	0.462738	1.37815	21.954	21.4913	1	3.3117
Q9CQN1	Heat shock protein 75 kDa, mitochondrial	Trap1	0.461937	1.37739	29.8094	29.3474	28	133.25
Q8CIM3	D-2-hydroxyglutarate dehydrogenase, mitochondrial	D2hgdh	0.461899	1.37735	24.288	23.8261	7	21.772
Q4PJX1	Protein odr-4 homolog	Odr4	0.461702	1.37717	24.8174	24.3557	8	19.92
P25976	Nucleolar transcription factor 1	Ubtf	0.460958	1.37646	27.4582	26.9972	17	49.593
Q6NS46	Protein RRP5 homolog	Pdcd11	0.460903	1.3764	29.0103	28.5494	57	190.04
Q9CR58	Kidney mitochondrial carrier protein 1	Slc25a30	0.460617	1.37613	19.7246	19.264	1	3.4552
Q8R0X7	Sphingosine-1-phosphate lyase 1	Sgpl1	0.460541	1.37606	28.2194	27.7589	15	47.477
Q9CQH3	NADH dehydrogenase [ubiquinone] 1 beta subcomplex subunit 5, mitochondrial	Ndufb5	0.46007	1.37561	25.0848	24.6248	5	10.869
Q5SWU9	Acetyl-CoA carboxylase 1;Biotin carboxylase	Acaca	0.460037	1.37558	28.414	27.9539	48	142.14
Q8C456	WD repeat-containing and planar cell polarity effector protein fritz homolog	Wdpcp	0.460016	1.37556	21.0021	20.5421	1	1.5706
Q75N73	Zinc transporter ZIP14	Slc39a14	0.459866	1.37541	22.5128	22.053	1	10.679
Q3U1G5	Interferon-stimulated 20 kDa exonuclease-like 2	Isg20l2	0.459703	1.37526	25.3031	24.8434	8	19.48
Q60930	Voltage-dependent anion-selective channel protein 2	Vdac2	0.459517	1.37508	30.6709	30.2114	16	180.67
Q91YJ5	Translation initiation factor IF-2, mitochondrial	Mtif2	0.459009	1.3746	22.0398	21.5808	2	5.3504
Q9EPJ9	ADP-ribosylation factor GTPase-activating protein 1	Arfgap1	0.458843	1.37444	24.5103	24.0514	9	34.126
P28076	Proteasome subunit beta type-9	Psmb9	0.458597	1.3742	21.4572	20.9986	1	2.178
Q922P9	Putative oxidoreductase GLYR1	Glyr1	0.458595	1.3742	26.2035	25.7449	8	33.306
Q80XC6	Protein NRDE2 homolog	Nrde2	0.45837	1.37399	22.7586	22.3002	8	19.931
Q8CEC6	Peptidylprolyl isomerase domain and WD repeat-containing protein 1	Ppwd1	0.458338	1.37396	23.9585	23.5002	5	14.635
O88665	Bromodomain-containing protein 7	Brd7	0.457563	1.37322	25.4123	24.9547	11	35.016
Q99LC2	Cleavage stimulation factor subunit 1	Cstf1	0.457012	1.3727	26.176	25.7189	10	41.77
Q9DBE8	Alpha-1,3/1,6-mannosyltransferase ALG2	Alg2	0.456619	1.37232	26.7152	26.2585	10	36.472
Q9Z1X4	Interleukin enhancer-binding factor 3	Ilf3	0.456055	1.37179	28.1438	27.6878	31	122.75
Q9JJE7	Fatty acid desaturase 3	Fads3	0.455959	1.37169	24.3628	23.9068	2	7.1821
Q9WV68	Peroxisomal 2,4-dienoyl-CoA reductase	Decr2	0.454634	1.37044	24.7074	24.2528	5	14.775
Q9QYY0	GRB2-associated-binding protein 1	Gab1	0.454309	1.37013	20.6646	20.2103	1	2.2761
Q921N6	Probable ATP-dependent RNA helicase DDX27	Ddx27	0.454224	1.37005	28.4902	28.036	29	103.41
Q68FG2		Sptbn2	0.454012	1.36984	26.874	26.42	41	117.71
B1AUE5	Peroxisome biogenesis factor 10	Pex10	0.453657	1.36951	21.2498	20.7961	1	3.8034
P63030	Mitochondrial pyruvate carrier 1	Mpc1	0.453583	1.36944	24.5803	24.1267	2	9.3684
Q8CHT0	Delta-1-pyrroline-5-carboxylate dehydrogenase, mitochondrial	Aldh4a1	0.453447	1.36931	23.7371	23.2836	4	12.921
Q9R0Q3	Transmembrane emp24 domain-containing protein 2	Tmed2	0.453362	1.36923	27.045	26.5916	4	22.229
Q925I1	ATPase family AAA domain-containing protein 3	Atad3	0.453028	1.36891	27.5309	27.0779	21	201.28
Q6ZPJ0	Testis-expressed sequence 2 protein	Tex2	0.452765	1.36866	23.4695	23.0167	7	8.7651
O54931	A-kinase anchor protein 2	Akap2	0.452385	1.3683	25.8084	25.356	8	66.662
Q9WU79	Proline dehydrogenase 1, mitochondrial	Prodh	0.452381	1.3683	26.3157	25.8633	11	35.198
B2RXC1	Trafficking protein particle complex subunit 11	Trappc11	0.452349	1.36827	21.5317	21.0794	3	2.9323
P30999	Catenin delta-1	Ctnnd1	0.452143	1.36807	27.3331	26.881	23	91.264
P70372	ELAV-like protein 1	Elavl1	0.451847	1.36779	29.0484	28.5966	14	42.871
Q99LC5	Electron transfer flavoprotein subunit alpha, mitochondrial	Etfa	0.450592	1.3666	29.3511	28.9005	17	83.879
E9Q9U2		Speer2	0.45048	1.36649	25.7969	25.3464	1	1.5863
Q8VE47	Ubiquitin-like modifier-activating enzyme 5	Uba5	0.449787	1.36584	23.6773	23.2276	3	9.2225
Q9CXY9	GPI-anchor transamidase	Pigk	0.448727	1.36484	27.4797	27.031	14	37.195
Q791T5	Mitochondrial carrier homolog 1	Mtch1	0.448536	1.36465	25.4736	25.025	6	33.477
Q64435;K9J7B2	UDP-glucuronosyltransferase 1-6	Ugt1a6;Ugt1a6b	0.448465	1.36459	26.7657	26.3173	17	33.038
Q8BG15	CTD small phosphatase-like protein 2	Ctdspl2	0.448141	1.36428	22.1753	21.7271	2	1.8657
Q99PG4	Regulator of G-protein signaling 18	Rgs18	0.448027	1.36417	21.4269	20.9788	1	1.641
P35486	Pyruvate dehydrogenase E1 component subunit alpha, somatic form, mitochondrial	Pdha1	0.447842	1.364	28.9428	28.495	17	81.734
Q9CWN7	CCR4-NOT transcription complex subunit 11	Cnot11	0.447803	1.36396	21.6823	21.2345	3	7.8478
Q61335	B-cell receptor-associated protein 31	Bcap31	0.447714	1.36388	27.4595	27.0118	13	42.303
Q6NZQ2		Ddx31	0.447496	1.36367	26.0087	25.5612	12	34.191
Q61165	Sodium/hydrogen exchanger 1	Slc9a1	0.447458	1.36364	23.602	23.1545	4	22.538
Q8VDS8	Syntaxin-18	Stx18	0.446371	1.36261	23.4946	23.0482	5	9.1691
Q9DBZ5	Eukaryotic translation initiation factor 3 subunit K	Eif3k	0.446272	1.36251	25.9672	25.5209	5	10.762
Q8BR70	Protein YIPF6	Yipf6	0.446228	1.36247	23.35	22.9038	2	6.8423
P27046	Alpha-mannosidase 2	Man2a1	0.445927	1.36219	27.2538	26.8078	28	81.835
Q8CCF0	U4/U6 small nuclear ribonucleoprotein Prp31	Prpf31	0.445541	1.36182	26.5582	26.1127	8	22.018
Q99KP6	Pre-mRNA-processing factor 19	Prpf19	0.4452	1.3615	29.8087	29.3635	20	102.82
P51174	Long-chain specific acyl-CoA dehydrogenase, mitochondrial	Acadl	0.444815	1.36114	29.6843	29.2395	16	71.571
Q91YR9	Prostaglandin reductase 1	Ptgr1	0.444555	1.36089	24.6983	24.2537	5	15.904
Q8VE91	Protein FAM134B	Fam134b	0.44453	1.36087	24.0644	23.6199	4	13.278
Q9CX86	Heterogeneous nuclear ribonucleoprotein A0	Hnrnpa0	0.444508	1.36085	28.8181	28.3736	12	55.64
Q91UZ1	Phosphoinositide phospholipase C	Plcb4	0.44445	1.3608	20.5921	20.1477	2	1.7624
Q6P4S8	Integrator complex subunit 1	Ints1	0.444445	1.36079	25.8429	25.3985	18	49.346
Q8BKF1	DNA-directed RNA polymerase, mitochondrial	Polrmt	0.444324	1.36068	24.6416	24.1973	10	23.95
Q9Z265	Serine/threonine-protein kinase Chk2	Chek2	0.444155	1.36052	22.6294	22.1853	2	1.7302
Q3UVK0	Endoplasmic reticulum metallopeptidase 1	Ermp1	0.443419	1.35982	28.1627	27.7193	21	85.134
Q9D8M7	PHD finger protein 10	Phf10	0.443403	1.35981	24.9718	24.5284	6	13.722
Q8CGC6	RNA-binding protein 28	Rbm28	0.443392	1.3598	27.3108	26.8674	19	78.462
P26443	Glutamate dehydrogenase 1, mitochondrial	Glud1	0.443361	1.35977	30.494	30.0506	27	110.67
P50431	Serine hydroxymethyltransferase, cytosolic	Shmt1	0.442905	1.35934	24.7629	24.32	10	19.508
P98197	Probable phospholipid-transporting ATPase IH	Atp11a	0.442766	1.35921	22.3841	21.9413	2	2.9973
F6VAN0	Cyclic AMP-dependent transcription factor ATF-6 alpha;Processed cyclic AMP-dependent transcription factor ATF-6 alpha	Atf6	0.442524	1.35898	21.0462	20.6037	2	3.0519
P62858	40S ribosomal protein S28	Rps28	0.44252	1.35898	27.4235	26.981	2	12.139
Q8BVI5	Syntaxin-16	Stx16	0.442509	1.35897	22.6761	22.2336	3	4.3743
Q8R4R6	Nucleoporin NUP53	Nup35	0.442383	1.35885	26.7582	26.3159	10	60.55
Q9CYW4	Haloacid dehalogenase-like hydrolase domain-containing protein 3	Hdhd3	0.442352	1.35882	24.2493	23.807	4	9.7065
O88736	3-keto-steroid reductase	Hsd17b7	0.442324	1.35879	26.6112	26.1689	8	29.479
O54984	ATPase Asna1	Asna1	0.442129	1.35861	26.1972	25.7551	8	28.527
Q9CPU0	Lactoylglutathione lyase	Glo1	0.441904	1.3584	25.3633	24.9214	6	14.914
Q9CQB5	CDGSH iron-sulfur domain-containing protein 2	Cisd2	0.441875	1.35837	25.4451	25.0032	5	9.4171
P33215	Protein NEDD1	Nedd1	0.441505	1.35802	21.5495	21.108	2	5.3448
Q9JJX6	P2X purinoceptor 4	P2rx4	0.441486	1.358	24.3545	23.9131	5	10.061
Q9ER38	Torsin-3A	Tor3a	0.441401	1.35792	26.1226	25.6812	8	23.016
Q9D2V8	Major facilitator superfamily domain-containing protein 10	Mfsd10	0.441008	1.35755	23.8298	23.3888	3	5.6857
O08579	Emerin	Emd	0.440937	1.35749	25.7985	25.3576	10	21.691
O88696	ATP-dependent Clp protease proteolytic subunit, mitochondrial	Clpp	0.440874	1.35743	26.5545	26.1136	6	18.156
Q8BMI0	F-box only protein 38	Fbxo38	0.44071	1.35727	19.6668	19.2261	3	4.9886
A2ASZ8;Q6GQS1	Calcium-binding mitochondrial carrier protein SCaMC-2;Calcium-binding mitochondrial carrier protein SCaMC-3	Slc25a25;Slc25a23	0.440662	1.35723	23.016	22.5754	2	4.5922
Q8BGK6	Y+L amino acid transporter 2	Slc7a6	0.44039	1.35697	26.1995	25.7591	5	18.255
Q8BFR5	Elongation factor Tu, mitochondrial	Tufm	0.440317	1.3569	28.9514	28.511	23	107.67
Q9CY66	H/ACA ribonucleoprotein complex subunit 1	Gar1	0.439388	1.35603	24.0299	23.5905	3	9.8943
Q811D0;Q62108;Q91XM9	Disks large homolog 1	Dlg1	0.439234	1.35588	25.8814	25.4422	15	51.711
A0A286YCX6			0.438829	1.3555	22.8466	22.4077	6	11.793
Q5NC05	Transcription termination factor 2	Ttf2	0.438299	1.35501	22.4712	22.0329	6	7.1846
Q00899;Q3TTC2	Transcriptional repressor protein YY1	Yy1	0.438244	1.35495	22.2795	21.8413	3	5.868
Q9QXK2	E3 ubiquitin-protein ligase RAD18	Rad18	0.437933	1.35466	22.4175	21.9795	2	3.9054
Q8BHB4	WD repeat-containing protein 3	Wdr3	0.437801	1.35454	27.7809	27.3431	25	173.27
D3YXK1	Atherin	Samd1	0.436918	1.35371	20.3071	19.8702	2	2.9092
Q9ER39	Torsin-1A	Tor1a	0.436878	1.35367	23.992	23.5551	5	7.6078
Q9CQV6;Q91VR7	Microtubule-associated proteins 1A/1B light chain 3B;Microtubule-associated proteins 1A/1B light chain 3A	Map1lc3b;Map1lc3a	0.436865	1.35366	24.2647	23.8278	2	3.1177
Q5PSV9	Mediator of DNA damage checkpoint protein 1	Mdc1	0.436855	1.35365	26.1497	25.7128	18	71.456
Q8K4R9	Disks large-associated protein 5	Dlgap5	0.436611	1.35342	21.495	21.0584	1	3.8261
O54967	Activated CDC42 kinase 1	Tnk2	0.43655	1.35336	19.9431	19.5065	1	1.8044
Q80UW8	DNA-directed RNA polymerases I, II, and III subunit RPABC1	Polr2e	0.436161	1.353	25.8432	25.4071	8	21.761
Q8VBZ3	Cleft lip and palate transmembrane protein 1 homolog	Clptm1	0.435728	1.35259	27.1058	26.6701	11	53.832
Q8K301	Probable ATP-dependent RNA helicase DDX52	Ddx52	0.435713	1.35258	27.2536	26.8179	18	72.99
O35972	39S ribosomal protein L23, mitochondrial	Mrpl23	0.435429	1.35231	25.1468	24.7114	6	12.994
Q80ZX0		Sec24b	0.435413	1.3523	25.6061	25.1707	13	49.316
P55012	Solute carrier family 12 member 2	Slc12a2	0.435253	1.35215	23.464	23.0288	6	10.337
P08775	DNA-directed RNA polymerase II subunit RPB1	Polr2a	0.435144	1.35205	26.5502	26.1151	27	102.18
Q9D136	2-oxoglutarate and iron-dependent oxygenase domain-containing protein 3	Ogfod3	0.435106	1.35201	23.8916	23.4565	3	7.8038
Q99J19	Small integral membrane protein 11	Smim11	0.434921	1.35184	20.7753	20.3404	1	2.8791
Q9DBG6	Dolichyl-diphosphooligosaccharide--protein glycosyltransferase subunit 2	Rpn2	0.434822	1.35174	29.7889	29.3541	22	183.78
Q9DBS1	Transmembrane protein 43	Tmem43	0.434412	1.35136	27.1305	26.696	12	49.642
Q9Z2D6	Methyl-CpG-binding protein 2	Mecp2	0.434174	1.35114	23.665	23.2309	6	11.711
Q63829	COMM domain-containing protein 3	Commd3	0.433981	1.35096	19.756	19.322	1	3.3958
P61211	ADP-ribosylation factor-like protein 1	Arl1	0.43346	1.35047	26.8517	26.4183	9	33.949
Q9QXV1	Chromobox protein homolog 8	Cbx8	0.433065	1.3501	23.6728	23.2398	4	25.054
Q8C0Z1	Protein ITFG3	Itfg3	0.432972	1.35001	21.6727	21.2397	2	4.7864
Q8K3W0	BRCA1-A complex subunit BRE	Bre	0.43294	1.34998	23.2874	22.8545	5	7.7437
G5E895		Akr1b10	0.432592	1.34966	22.3598	21.9272	5	6.6092
Q99K48	Non-POU domain-containing octamer-binding protein	Nono	0.431986	1.34909	29.4687	29.0367	25	115.2
Q9JJT0	RNA 3-terminal phosphate cyclase-like protein	Rcl1	0.431431	1.34857	24.8943	24.4628	6	27.648
A2ANY6		Mdn1	0.431351	1.3485	27.06	26.6287	45	129.36
Q6PB66	Leucine-rich PPR motif-containing protein, mitochondrial	Lrpprc	0.431236	1.34839	30.4193	29.9881	74	247.58
P05480;Q62270;Q62190	Neuronal proto-oncogene tyrosine-protein kinase Src	Src	0.431221	1.34837	26.4562	26.025	12	34.362
Q8BH24	Transmembrane 9 superfamily member 4	Tm9sf4	0.4312	1.34835	27.5873	27.1561	13	39.813
O54890	Integrin beta-3	Itgb3	0.431107	1.34827	20.4256	19.9945	1	1.9628
O08734	Bcl-2 homologous antagonist/killer	Bak1	0.430902	1.34808	26.6687	26.2378	5	33.083
Q91YQ5	Dolichyl-diphosphooligosaccharide--protein glycosyltransferase subunit 1	Rpn1	0.430792	1.34797	30.104	29.6732	31	117.95
Q60739	BAG family molecular chaperone regulator 1	Bag1	0.430676	1.34786	21.695	21.2643	2	4.838
Q8BHS6	Armadillo repeat-containing X-linked protein 3	Armcx3	0.430647	1.34784	22.1467	21.7161	4	12.475
Q8K215	LYR motif-containing protein 4	Lyrm4	0.430527	1.34773	22.7061	22.2755	3	6.14
Q8VCF0	Mitochondrial antiviral-signaling protein	Mavs	0.43026	1.34748	27.7218	27.2915	13	104.48
Q3TBT3	Stimulator of interferon genes protein	Tmem173	0.430143	1.34737	24.7925	24.3624	4	18.215
Q64522	Histone H2A type 2-B	Hist2h2ab	0.430126	1.34735	24.5747	24.1446	5	1.4383
Q8VDG3	Poly(A)-specific ribonuclease PARN	Parn	0.429651	1.34691	24.1834	23.7538	6	13.789
Q9DBG3	AP-2 complex subunit beta	Ap2b1	0.429628	1.34689	29.5057	29.0761	40	186.82
P28659;Q9Z0H4	CUGBP Elav-like family member 1	Celf1	0.428879	1.34619	26.4966	26.0677	10	23.974
Q6DFW4	Nucleolar protein 58	Nop58	0.428282	1.34563	29.556	29.1277	22	130.65
Q9CPX6	Ubiquitin-like-conjugating enzyme ATG3	Atg3	0.427992	1.34536	22.5112	22.0832	2	4.6279
Q9CQQ8	U6 snRNA-associated Sm-like protein LSm7	Lsm7	0.427874	1.34525	22.0686	21.6408	1	3.6013
A2A4P0	ATP-dependent RNA helicase DHX8	Dhx8	0.42774	1.34512	24.3645	23.9368	9	28.787
Q9JHW4	Selenocysteine-specific elongation factor	Eefsec	0.427689	1.34508	23.9313	23.5036	7	19.342
P08249	Malate dehydrogenase, mitochondrial	Mdh2	0.426764	1.34422	32.2952	31.8684	16	156.72
Q07797	Galectin-3-binding protein	Lgals3bp	0.426538	1.344	25.6929	25.2663	7	23.322
Q8BFV2	PCI domain-containing protein 2	Pcid2	0.426441	1.34391	24.4277	24.0013	8	18.357
Q9CQL4	39S ribosomal protein L20, mitochondrial	Mrpl20	0.42593	1.34344	24.3956	23.9697	4	13.216
Q91YK2	Ribosomal RNA processing protein 1 homolog B	Rrp1b	0.425846	1.34336	26.0522	25.6264	19	49.286
G3X972		Sec24c	0.425417	1.34296	27.2863	26.8609	20	58.339
O70228	Probable phospholipid-transporting ATPase IIA	Atp9a	0.425167	1.34273	24.3978	23.9726	10	27.119
Q99N87	28S ribosomal protein S5, mitochondrial	Mrps5	0.424677	1.34227	26.0951	25.6704	9	17.996
Q3THW5;P0C0S6	Histone H2A.V;Histone H2A.Z	H2afv;H2afz	0.424255	1.34188	30.0462	29.622	6	36.388
Q8R332	Nucleoporin p58/p45	Nupl1	0.424191	1.34182	23.2061	22.7819	3	4.7224
Q9DCK3	Tetraspanin-4	Tspan4	0.424147	1.34178	23.6432	23.219	2	6.3075
Q8VI84	Nucleolar complex protein 3 homolog	Noc3l	0.424133	1.34177	26.5759	26.1517	15	55.276
G5E829;Q6Q477;Q9R0K7	Plasma membrane calcium-transporting ATPase 1	Atp2b1	0.42374	1.3414	24.5755	24.1517	8	18.85
Q3TX08	tRNA (guanine(26)-N(2))-dimethyltransferase	Trmt1	0.423632	1.3413	25.2802	24.8565	7	20.469
Q8CH18	Cell division cycle and apoptosis regulator protein 1	Ccar1	0.42341	1.34109	26.0549	25.6315	11	29.951
A2A5R2	Brefeldin A-inhibited guanine nucleotide-exchange protein 2	Arfgef2	0.423168	1.34087	25.7736	25.3504	21	97.425
P62331	ADP-ribosylation factor 6	Arf6	0.422968	1.34068	26.5786	26.1556	6	19.516
P54726	UV excision repair protein RAD23 homolog A	Rad23a	0.422844	1.34057	21.7923	21.3695	3	18.218
O35350	Calpain-1 catalytic subunit	Capn1	0.422829	1.34055	25.4679	25.0451	16	34.003
P58742	Aladin	Aaas	0.422533	1.34028	26.8043	26.3817	12	60.86
Q9CPT5	Nucleolar protein 16	Nop16	0.422525	1.34027	26.9659	26.5433	8	24.971
Q9D0D3	Poly(A) RNA polymerase, mitochondrial	Mtpap	0.422487	1.34024	25.5612	25.1388	6	27.159
Q99JY0	Trifunctional enzyme subunit beta, mitochondrial;3-ketoacyl-CoA thiolase	Hadhb	0.422424	1.34018	28.316	27.8935	17	51.33
Q9EPE9	Manganese-transporting ATPase 13A1	Atp13a1	0.422083	1.33986	27.9118	27.4897	25	62.757
Q9CZP3		Zfp655	0.421843	1.33964	21.4975	21.0756	2	2.3076
Q925G2	Cytochrome b reductase 1	Cybrd1	0.421799	1.3396	20.3198	19.898	1	1.6251
P21278	Guanine nucleotide-binding protein subunit alpha-11	Gna11	0.42156	1.33938	24.669	24.2474	7	23.96
Q9CY57	Chromatin target of PRMT1 protein	Chtop	0.421347	1.33918	25.774	25.3526	5	18.307
Q8BJZ4	28S ribosomal protein S35, mitochondrial	Mrps35	0.421072	1.33892	26.2934	25.8723	8	30.313
Q9EP69	Phosphatidylinositide phosphatase SAC1	Sacm1l	0.421064	1.33891	27.2744	26.8533	17	57.442
O35134	DNA-directed RNA polymerase I subunit RPA1	Polr1a	0.420881	1.33874	27.6701	27.2493	37	117.2
P52825	Carnitine O-palmitoyltransferase 2, mitochondrial	Cpt2	0.420815	1.33868	26.1227	25.7018	15	39.259
Q7TPM9	Myotubularin-related protein 10	Mtmr10	0.420803	1.33867	22.0034	21.5826	2	6.0663
Q9QYF1	Retinol dehydrogenase 11	Rdh11	0.41993	1.33786	28.0541	27.6342	11	40.051
Q8C092	Transcription initiation factor TFIID subunit 5	Taf5	0.41983	1.33777	22.3396	21.9198	4	4.8239
P27808	Alpha-1,3-mannosyl-glycoprotein 2-beta-N-acetylglucosaminyltransferase	Mgat1	0.419361	1.33734	22.8846	22.4652	2	6.8204
Q8BUI3	Leucine-rich repeat and WD repeat-containing protein 1	LRWD1	0.418943	1.33695	25.1453	24.7264	11	28.838
Q8C6B0;Q5I0W6;Q76I26;G3X9G9		Mettl7a1	0.418909	1.33692	26.9445	26.5256	7	29.308
Q61235;Q99L88	Beta-2-syntrophin	Sntb2	0.418781	1.3368	26.3964	25.9776	12	39.859
Q6PF93	Phosphatidylinositol 3-kinase catalytic subunit type 3	Pik3c3	0.418709	1.33673	22.4404	22.0216	5	13.982
Q8C3X8	Lipase maturation factor 2	Lmf2	0.418301	1.33635	27.2871	26.8688	8	21.246
Q01237	3-hydroxy-3-methylglutaryl-coenzyme A reductase	Hmgcr	0.418236	1.33629	24.9414	24.5231	8	20.895
Q9DCS3	Trans-2-enoyl-CoA reductase, mitochondrial	Mecr	0.418137	1.3362	26.7251	26.3069	9	42.928
Q7TQ95	Protein lunapark	Lnp	0.418131	1.3362	24.8773	24.4591	8	28.924
Q8K2Y7	39S ribosomal protein L47, mitochondrial	Mrpl47	0.417845	1.33593	25.0671	24.6492	6	13.543
Q8K2A7	Integrator complex subunit 10	Ints10	0.417826	1.33591	22.8106	22.3928	5	9.83
Q6A0A9	Constitutive coactivator of PPAR-gamma-like protein 1	FAM120A	0.41781	1.3359	27.7044	27.2866	26	105.72
Q5SUC9	Protein SCO1 homolog, mitochondrial	Sco1	0.417807	1.3359	22.2504	21.8326	1	2.1348
Q99LC8	Translation initiation factor eIF-2B subunit alpha	Eif2b1	0.417696	1.33579	24.6256	24.2079	6	16.711
Q9JJK2	LanC-like protein 2	Lancl2	0.417597	1.3357	22.1243	21.7067	2	2.8774
Q8BJS8	Mdm2-binding protein	Mtbp	0.417555	1.33566	19.1734	18.7558	1	1.5925
O88874	Cyclin-K	Ccnk	0.417389	1.33551	25.0694	24.652	3	16.583
P20152;P31001;P15331;P46660;P08551;P08553	Vimentin	Vim	0.41721	1.33534	32.9927	32.5755	40	296.75
Q791N7	DNA-directed RNA polymerase I subunit RPA12	Znrd1	0.4167	1.33487	23.2636	22.8469	4	21.625
Q3UN04	Ubiquitin carboxyl-terminal hydrolase 30	Usp30	0.416641	1.33482	22.1762	21.7595	3	7.2727
O70378	ER membrane protein complex subunit 8	Emc8	0.416521	1.33471	21.4594	21.0429	1	1.8355
Q9DBJ3	Brain-specific angiogenesis inhibitor 1-associated protein 2-like protein 1	Baiap2l1	0.416435	1.33463	22.6398	22.2233	4	7.9341
Q8BL95	UPF0769 protein C21orf59 homolog		0.416376	1.33457	20.3265	19.9101	1	3.5984
Q922Q1;Q9CW42	Mitochondrial amidoxime reducing component 2	2020-03-02	0.416328	1.33453	26.2485	25.8322	13	32.421
E9Q616		Ahnak	0.415977	1.3342	31.4904	31.0744	183	323.31
Q8BIG7	Catechol O-methyltransferase domain-containing protein 1	Comtd1	0.415857	1.33409	25.1387	24.7229	7	38.365
Q8VDF2	E3 ubiquitin-protein ligase UHRF1	Uhrf1	0.415758	1.334	26.7894	26.3737	25	81.245
Q8C5Q4	G-rich sequence factor 1	Grsf1	0.415632	1.33388	23.0325	22.6169	4	12.198
Q80Y81	Zinc phosphodiesterase ELAC protein 2	Elac2	0.415579	1.33383	26.117	25.7014	9	55.552
P70318;P52912	Nucleolysin TIAR	Tial1	0.415405	1.33367	25.2252	24.8098	7	18.203
Q99J79	DNA damage-binding protein 2	Ddb2	0.414783	1.3331	21.4329	21.0181	2	4.4258
Q6NZL1		Dhx37	0.414663	1.33299	25.9342	25.5196	7	25.662
Q80X95;Q6NTA4	Ras-related GTP-binding protein A;Ras-related GTP-binding protein B	Rraga;Rragb	0.414646	1.33297	24.6915	24.2768	7	21.355
Q64433;Q9JI95	10 kDa heat shock protein, mitochondrial	Hspe1;Cpn10-rs1	0.414532	1.33287	30.5895	30.175	6	15.566
Q9Z2H7	PDZ domain-containing protein GIPC2	Gipc2	0.414494	1.33283	20.4309	20.0164	1	3.4196
A2A432	Cullin-4B	Cul4b	0.414331	1.33268	26.1718	25.7575	18	37.22
Q9WTK3	Glycosylphosphatidylinositol anchor attachment 1 protein	Gpaa1	0.4137	1.3321	24.0705	23.6568	4	6.1557
O35643	AP-1 complex subunit beta-1	Ap1b1	0.413351	1.33178	26.9971	26.5838	31	67.109
Q99KS2	Neugrin	Ngrn	0.413166	1.3316	21.8487	21.4355	1	2.9438
Q9ERG2	Striatin-3	Strn3	0.412872	1.33133	24.541	24.1281	5	33.97
P63166	Small ubiquitin-related modifier 1	Sumo1	0.412281	1.33079	24.7052	24.2929	2	6.2786
Q9JLT4	Thioredoxin reductase 2, mitochondrial	Txnrd2	0.412224	1.33074	26.2826	25.8704	9	18.037
Q9CQG2	Methyltransferase-like protein 16	Mettl16	0.412106	1.33063	24.5692	24.1571	7	12.75
Q6P5D8	Structural maintenance of chromosomes flexible hinge domain-containing protein 1	Smchd1	0.411774	1.33032	26.3469	25.9351	22	65.955
Q9CWX2	Complex I intermediate-associated protein 30, mitochondrial	Ndufaf1	0.411764	1.33031	23.5489	23.1371	5	11.819
Q9CXY6	Interleukin enhancer-binding factor 2	Ilf2	0.411749	1.3303	28.7818	28.3701	20	92.327
Q69ZN7	Myoferlin	Myof	0.411282	1.32987	29.7935	29.3822	75	232.09
O88587	Catechol O-methyltransferase	Comt	0.411243	1.32983	28.1482	27.7369	13	59.764
Q8R123	FAD synthase;Molybdenum cofactor biosynthesis protein-like region;FAD synthase region	Flad1	0.410841	1.32946	23.77	23.3592	5	13.693
Q80X85	28S ribosomal protein S7, mitochondrial	Mrps7	0.410463	1.32911	25.8292	25.4187	6	20.015
Q8BJS4	SUN domain-containing protein 2	Sun2	0.410225	1.32889	26.0898	25.6796	17	49.122
Q6PDG5	SWI/SNF complex subunit SMARCC2	Smarcc2	0.410141	1.32882	26.8077	26.3976	18	60.423
Q9JLN9	Serine/threonine-protein kinase mTOR	Mtor	0.410141	1.32882	25.2849	24.8748	19	40.251
P62484	Abl interactor 2	Abi2	0.409891	1.32859	20.1507	19.7408	2	5.3988
Q3TC93	HCLS1-binding protein 3	Hs1bp3	0.409822	1.32852	23.4042	22.9944	7	23.65
P53395	Lipoamide acyltransferase component of branched-chain alpha-keto acid dehydrogenase complex, mitochondrial	Dbt	0.40906	1.32782	25.9845	25.5754	12	37.849
Q64277	ADP-ribosyl cyclase/cyclic ADP-ribose hydrolase 2	Bst1	0.408314	1.32713	28.4642	28.0558	11	54.13
Q99M01	Phenylalanine--tRNA ligase, mitochondrial	Fars2	0.407942	1.32679	19.0753	18.6673	1	3.9329
Q91X51	Golgi reassembly-stacking protein 1	Gorasp1	0.407415	1.32631	23.7616	23.3542	3	20.523
Q9WTQ8	Mitochondrial import inner membrane translocase subunit Tim23	Timm23	0.407333	1.32623	26.1797	25.7724	5	37.626
Q99LB7	Sarcosine dehydrogenase, mitochondrial	Sardh	0.406845	1.32578	26.4508	26.0439	15	47.014
Q8CFV9	Riboflavin kinase	Rfk	0.406649	1.3256	19.7935	19.3869	2	2.7307
P49817;P51637	Caveolin-1	Cav1	0.405897	1.32491	25.3079	24.902	4	11.575
O08585	Clathrin light chain A	Clta	0.405632	1.32467	23.8659	23.4603	4	5.8036
P62806	Histone H4	Hist1h4a	0.405441	1.32449	35.196	34.7906	16	66.503
Q8BXN9	Transmembrane protein 87A	Tmem87a	0.40538	1.32444	25.1803	24.775	7	16.535
Q62261	Spectrin beta chain, non-erythrocytic 1	Sptbn1	0.405348	1.32441	30.192	29.7867	99	323.31
Q8R3N1	Nucleolar protein 14	Nop14	0.405085	1.32417	26.2823	25.8772	16	41.52
Q5SVD0	Filamin-interacting protein FAM101B	Fam101b	0.405014	1.3241	20.885	20.48	1	20.224
P18572	Basigin	Bsg	0.404659	1.32378	25.7282	25.3235	4	15.489
Q3V3R1	Monofunctional C1-tetrahydrofolate synthase, mitochondrial	Mthfd1l	0.404642	1.32376	30.8471	30.4424	51	244.23
Q9D6S7	Ribosome-recycling factor, mitochondrial	Mrrf	0.404541	1.32367	26.7227	26.3182	5	32.759
Q8BGZ4	Cell division cycle protein 23 homolog	Cdc23	0.404469	1.3236	23.972	23.5676	7	16.228
Q91VL8	Telomeric repeat-binding factor 2-interacting protein 1	Terf2ip	0.404125	1.32329	22.0544	21.6503	4	17.947
Q8R035	Peptidyl-tRNA hydrolase ICT1, mitochondrial	Ict1	0.404079	1.32324	23.1602	22.7562	2	3.6879
Q9QX60	Deoxyguanosine kinase, mitochondrial	Dguok	0.404028	1.3232	23.2018	22.7977	2	4.2887
Q3U4G3	Xyloside xylosyltransferase 1	Xxylt1	0.403883	1.32306	23.5653	23.1615	3	12.588
Q9Z1B5	Mitotic spindle assembly checkpoint protein MAD2A	Mad2l1	0.403702	1.3229	22.2737	21.87	2	2.3474
Q3URS9	Coiled-coil domain-containing protein 51	Ccdc51	0.403601	1.32281	22.1995	21.7959	2	4.1111
Q99K23	Ufm1-specific protease 2	Ufsp2	0.403244	1.32248	25.8075	25.4043	10	30.687
Q8CJ53	Cdc42-interacting protein 4	Trip10	0.403101	1.32235	24.457	24.0539	4	11.497
P70245	3-beta-hydroxysteroid-Delta(8),Delta(7)-isomerase	Ebp	0.402958	1.32222	25.7916	25.3886	2	21.463
Q6ZPZ3	Zinc finger CCCH domain-containing protein 4	Zc3h4	0.402863	1.32213	21.765	21.3621	2	2.9928
Q9CQU0	Thioredoxin domain-containing protein 12	Txndc12	0.402632	1.32192	25.2207	24.8181	6	17.332
Q8BRF7	Sec1 family domain-containing protein 1	Scfd1	0.402624	1.32191	27.0692	26.6665	16	60.309
Q61550	Double-strand-break repair protein rad21 homolog	Rad21	0.40247	1.32177	25.9446	25.5421	11	45.817
O54962	Barrier-to-autointegration factor;Barrier-to-autointegration factor, N-terminally processed	Banf1	0.402458	1.32176	24.634	24.2315	2	9.9376
Q8BGX2	Uncharacterized protein C19orf52 homolog		0.401945	1.32129	24.8725	24.4705	6	17.201
P24527	Leukotriene A-4 hydrolase	Lta4h	0.4016	1.32097	26.9058	26.5042	15	46.844
P35922	Fragile X mental retardation protein 1 homolog	Fmr1	0.40148	1.32086	25.6272	25.2257	13	33.857
Q80TF3	Protocadherin-19	Pcdh19	0.401463	1.32085	23.7993	23.3978	1	1.7879
A0A2I3BRL8;Q91VM5;Q9WV02;Q8C796	RNA binding motif protein, X-linked-like-1;RNA-binding motif protein, X chromosome;RNA-binding motif protein, X chromosome, N-terminally processed	Rbmxl1;Rbmx	0.401369	1.32076	28.6728	28.2715	12	31.761
Q80TR8	Protein VPRBP	Vprbp	0.401365	1.32076	21.4978	21.0965	4	6.9411
Q921G7	Electron transfer flavoprotein-ubiquinone oxidoreductase, mitochondrial	Etfdh	0.401325	1.32072	26.9829	26.5816	15	43.399
Q8BM55	Transmembrane protein 214	Tmem214	0.400928	1.32036	26.92	26.5191	14	36.223
Q8QZT1	Acetyl-CoA acetyltransferase, mitochondrial	Acat1	0.40064	1.32009	28.4948	28.0942	14	69.407
Q8R2R6	Mitochondrial ribosome-associated GTPase 1	Mtg1	0.400547	1.32001	24.6567	24.2562	4	15.184
Q99N17;G3UW78;Q99N19;G3UW81;Q8BGU0;Q99N18;Q3V1F1;Q9EP75;Q99N16		Cyp4f16;Cyp4f17	0.400484	1.31995	21.3031	20.9026	3	8.4078
Q6PHN9	Ras-related protein Rab-35	Rab35	0.400373	1.31985	24.2909	23.8905	3	10.654
Q9JK38	Glucosamine 6-phosphate N-acetyltransferase	Gnpnat1	0.400307	1.31979	25.9297	25.5294	5	17.452
Q8K411	Presequence protease, mitochondrial	Pitrm1	0.400305	1.31979	26.1873	25.787	15	40.051
B7ZMP1	Probable Xaa-Pro aminopeptidase 3	Xpnpep3	0.400192	1.31968	27.2867	26.8865	11	45.036
Q60932	Voltage-dependent anion-selective channel protein 1	Vdac1	0.40007	1.31957	29.9117	29.5116	18	120.23
Q69Z99	Zinc finger protein 512	Znf512	0.399809	1.31933	23.1988	22.799	4	13.132
E9Q238		Kank1	0.399691	1.31923	23.1773	22.7776	4	11.007
Q9CQW2	ADP-ribosylation factor-like protein 8B	Arl8b	0.399355	1.31892	27.9137	27.5144	9	28.45
B1AQJ2	Ubiquitin carboxyl-terminal hydrolase 36	Usp36	0.399258	1.31883	25.8761	25.4769	16	67.65
Q9JHW2	Omega-amidase NIT2	Nit2	0.399073	1.31866	24.5054	24.1063	7	17.02
P0C8K7	Small integral membrane protein 1	Smim1	0.398996	1.31859	23.9271	23.5281	2	7.6361
Q04736;P06240;P08103;P39688	Tyrosine-protein kinase Yes	Yes1	0.39879	1.3184	23.9872	23.5884	8	17.258
Q9JKP7	DNA polymerase epsilon subunit 3	Pole3	0.398346	1.318	23.4526	23.0543	3	10.127
Q9Z2U1	Proteasome subunit alpha type-5	Psma5	0.397974	1.31766	27.0471	26.6491	9	30.027
P47226	Testin	Tes	0.397789	1.31749	22.61	22.2122	4	12.008
Q62095;Q61496	ATP-dependent RNA helicase DDX3Y	Ddx3y	0.397621	1.31733	24.2893	23.8917	25	2.1742
P18052	Receptor-type tyrosine-protein phosphatase alpha	Ptpra	0.397253	1.317	20.2904	19.8932	2	3.8485
Q9CPQ3	Mitochondrial import receptor subunit TOM22 homolog	Tomm22	0.396994	1.31676	28.4783	28.0813	6	71.36
Q8VDD9;A2AHJ4	PH-interacting protein	Phip	0.39698	1.31675	25.8717	25.4748	20	48.631
O54692	Centromere/kinetochore protein zw10 homolog	Zw10	0.396772	1.31656	25.1592	24.7624	12	78.751
Q9JKB1;P58321	Ubiquitin carboxyl-terminal hydrolase isozyme L3;Ubiquitin carboxyl-terminal hydrolase isozyme L4	Uchl3;Uchl4	0.396727	1.31652	20.8253	20.4286	2	4.6274
Q91W97	Putative hexokinase HKDC1	Hkdc1	0.396433	1.31625	24.3191	23.9227	13	17.154
Q9JIW9	Ras-related protein Ral-B	Ralb	0.395885	1.31575	27.0933	26.6974	10	46.144
Q9DB27	Malignant T-cell-amplified sequence 1	Mcts1	0.395727	1.31561	25.2454	24.8497	6	21.093
O54879	High mobility group protein B3	Hmgb3	0.395609	1.3155	22.7906	22.395	2	6.2438
Q8VIB3	Type 2 lactosamine alpha-2,3-sialyltransferase	St3gal6	0.395605	1.31549	23.2446	22.849	3	7.945
Q99PV0	Pre-mRNA-processing-splicing factor 8	Prpf8	0.395576	1.31547	30.51	30.1145	97	323.31
Q8BHN3	Neutral alpha-glucosidase AB	Ganab	0.39546	1.31536	30.692	30.2966	44	156.15
Q9JKV5	Secretory carrier-associated membrane protein 4	Scamp4	0.395309	1.31522	23.261	22.8657	2	5.995
Q8BMF4	Dihydrolipoyllysine-residue acetyltransferase component of pyruvate dehydrogenase complex, mitochondrial	Dlat	0.394974	1.31492	28.2117	27.8167	15	63.012
Q3TAS6	ER membrane protein complex subunit 10	Emc10	0.394794	1.31476	22.0448	21.65	2	4.2847
Q9CZ83	39S ribosomal protein L55, mitochondrial	Mrpl55	0.394239	1.31425	22.7234	22.3292	1	3.5125
P14094	Sodium/potassium-transporting ATPase subunit beta-1	Atp1b1	0.394205	1.31422	28.7092	28.315	14	35.365
Q9D906	Ubiquitin-like modifier-activating enzyme ATG7	Atg7	0.393902	1.31394	21.4382	21.0443	1	3.3769
Q571I9	Aldehyde dehydrogenase family 16 member A1	Aldh16a1	0.393856	1.3139	23.4589	23.065	5	12.317
P84089	Enhancer of rudimentary homolog	Erh	0.393705	1.31376	25.4314	25.0377	3	14.315
Q8VCN5	Cystathionine gamma-lyase	Cth	0.393373	1.31346	26.9563	26.5629	10	65.918
O70152	Dolichol-phosphate mannosyltransferase subunit 1	Dpm1	0.393055	1.31317	26.9345	26.5414	10	44.547
Q9DCS9	NADH dehydrogenase [ubiquinone] 1 beta subcomplex subunit 10	Ndufb10	0.393015	1.31313	26.8165	26.4235	9	27.402
D3Z2H9		Tpm3-rs7	0.392929	1.31306	27.1375	26.7446	15	28.451
B2RRE7	OTU domain-containing protein 4	Otud4	0.392908	1.31304	24.2434	23.8505	8	15.869
P11370	Retrovirus-related Env polyprotein from Fv-4 locus	Fv4	0.392767	1.31291	24.8374	24.4447	5	16.741
Q8BH74	Nuclear pore complex protein Nup107	Nup107	0.392729	1.31287	26.9756	26.5829	22	95.995
Q9QZC8	Abhydrolase domain-containing protein 1	Abhd1	0.392357	1.31254	21.3584	20.9661	1	2.5645
Q8BX10	Serine/threonine-protein phosphatase PGAM5, mitochondrial	Pgam5	0.392332	1.31251	23.5334	23.1411	4	8.6754
P61027	Ras-related protein Rab-10	Rab10	0.392157	1.31235	28.279	27.8868	11	28.586
P09671	Superoxide dismutase [Mn], mitochondrial	Sod2	0.392151	1.31235	26.3671	25.9749	5	16.618
Q9JHJ3	Glycosylated lysosomal membrane protein	Glmp	0.39197	1.31218	24.7475	24.3555	4	11.715
Q58A65	C-Jun-amino-terminal kinase-interacting protein 4	Spag9	0.391853	1.31208	22.4789	22.0871	4	5.9705
Q3U829	AP-5 complex subunit zeta-1	Ap5z1	0.39172	1.31196	21.5854	21.1936	3	5.7559
Q78IK2	Up-regulated during skeletal muscle growth protein 5	Usmg5	0.391668	1.31191	26.0936	25.7019	2	8.3771
P10852	4F2 cell-surface antigen heavy chain	Slc3a2	0.391459	1.31172	30.0482	29.6567	19	93.732
Q3TYS2	Uncharacterized protein C17orf62 homolog		0.391445	1.31171	23.907	23.5156	3	5.9975
O35874	Neutral amino acid transporter A	Slc1a4	0.391172	1.31146	24.0907	23.6995	4	10.807
Q8VE22	28S ribosomal protein S23, mitochondrial	Mrps23	0.390627	1.31096	26.0011	25.6104	9	28.584
Q8VCW8	Acyl-CoA synthetase family member 2, mitochondrial	Acsf2	0.390417	1.31077	27.8159	27.4255	19	86.855
A2ASQ1	Agrin;Agrin N-terminal 110 kDa subunit;Agrin C-terminal 110 kDa subunit;Agrin C-terminal 90 kDa fragment;Agrin C-terminal 22 kDa fragment	Agrn	0.390392	1.31075	24.5919	24.2015	12	51.716
P26231	Catenin alpha-1	Ctnna1	0.39032	1.31068	28.1005	27.7102	28	162.01
Q921F2	TAR DNA-binding protein 43	Tardbp	0.390146	1.31053	29.53	29.1398	14	103.35
P08752;B2RSH2	Guanine nucleotide-binding protein G(i) subunit alpha-2	Gnai2	0.389977	1.31037	27.7149	27.3249	16	70.172
E9Q6J5;Q5SQY2		Bod1l	0.38975	1.31017	23.6982	23.3084	9	22.267
Q8R1U1	Conserved oligomeric Golgi complex subunit 4	Cog4	0.389248	1.30971	23.1326	22.7433	3	9.8748
O35130	Ribosomal RNA small subunit methyltransferase NEP1	Emg1	0.388994	1.30948	26.6449	26.2559	13	26.773
P70677	Caspase-3;Caspase-3 subunit p17;Caspase-3 subunit p12	Casp3	0.388714	1.30923	22.8567	22.468	5	13.597
P48760	Folylpolyglutamate synthase, mitochondrial	Fpgs	0.388037	1.30861	23.5065	23.1185	4	13.696
Q9CZR8	Elongation factor Ts, mitochondrial	Tsfm	0.38777	1.30837	27.8281	27.4403	13	61.181
Q60648	Ganglioside GM2 activator	Gm2a	0.386913	1.30759	21.7086	21.3217	1	3.3833
Q9D379	Epoxide hydrolase 1	Ephx1	0.386892	1.30757	30.4165	30.0296	30	120.09
O70589	Peripheral plasma membrane protein CASK	Cask	0.386831	1.30752	25.1803	24.7934	11	27.426
P38060	Hydroxymethylglutaryl-CoA lyase, mitochondrial	Hmgcl	0.386803	1.30749	25.6861	25.2993	6	24.419
Q9CPY7	Cytosol aminopeptidase	Lap3	0.386156	1.30691	27.6023	27.2161	20	87.664
O70133	ATP-dependent RNA helicase A	Dhx9	0.385935	1.30671	31.009	30.6231	55	231.16
Q9WVB0	RNA-binding protein with multiple splicing	Rbpms	0.385923	1.3067	23.0011	22.6152	3	9.8917
Q14AI0	Sister chromatid cohesion protein DCC1	DSCC1	0.385859	1.30664	21.1729	20.787	2	4.1483
Q3TPE9	Ankyrin repeat and MYND domain-containing protein 2	Ankmy2	0.385805	1.30659	22.7634	22.3776	2	2.6419
Q9WTX2	Interferon-inducible double-stranded RNA-dependent protein kinase activator A	Prkra	0.385553	1.30636	23.7502	23.3647	5	8.7833
G5E8V9;E9QAY5		Arfip1	0.385424	1.30624	26.8404	26.455	12	38.235
Q9D7N9	Adipocyte plasma membrane-associated protein	Apmap	0.385298	1.30613	27.7779	27.3926	13	55.739
Q61578	NADPH:adrenodoxin oxidoreductase, mitochondrial	Fdxr	0.384771	1.30565	26.6444	26.2597	18	50.54
Q9R190	Metastasis-associated protein MTA2	Mta2	0.384651	1.30554	27.7283	27.3437	23	59.083
P48193	Protein 4.1	Epb41	0.38434	1.30526	25.2036	24.8193	9	24.859
Q99K28	ADP-ribosylation factor GTPase-activating protein 2	Arfgap2	0.3841	1.30505	24.0079	23.6238	5	17.31
Q8CGK3	Lon protease homolog, mitochondrial	Lonp1	0.383644	1.30463	31.0943	30.7106	45	268.48
Q8K327	Chromosome alignment-maintaining phosphoprotein 1	Champ1	0.383591	1.30459	23.3641	22.9805	5	8.8003
Q8R1J9	Torsin-2A	Tor2a	0.383556	1.30455	25.0656	24.6821	6	17.978
Q9Z247	Peptidyl-prolyl cis-trans isomerase FKBP9	Fkbp9	0.383501	1.3045	24.058	23.6745	6	11.258
O35083	1-acyl-sn-glycerol-3-phosphate acyltransferase alpha	Agpat1	0.383415	1.30443	23.0067	22.6233	2	4.7731
Q9QXS1	Plectin	Plec	0.383387	1.3044	30.8591	30.4757	180	323.31
Q8K1A6	Coiled-coil and C2 domain-containing protein 1A	Cc2d1a	0.383274	1.3043	20.5384	20.1551	2	2.2297
Q6NVG1	Lysophospholipid acyltransferase LPCAT4	Lpcat4	0.38324	1.30427	23.6808	23.2975	6	21.255
Q922J9	Fatty acyl-CoA reductase 1	Far1	0.383102	1.30414	27.4755	27.0923	15	42.34
Q8R179	Kelch repeat and BTB domain-containing protein 4	Kbtbd4	0.382952	1.30401	24.2455	23.8626	2	1.4753
O08688	Calpain-5	Capn5	0.382298	1.30342	21.1096	20.7273	2	2.6707
Q9CQL0	Protein N-lysine methyltransferase METTL21A	Mettl21A	0.382166	1.3033	21.4996	21.1174	1	2.2611
Q06185	ATP synthase subunit e, mitochondrial	Atp5i	0.381592	1.30278	26.9484	26.5668	4	10.098
Q8BSP2	Condensin-2 complex subunit H2	Ncaph2	0.381571	1.30276	20.4902	20.1087	1	3.1384
Q9Z0G9	Claudin-3	Cldn3	0.381475	1.30267	24.3795	23.998	4	10.524
P70279	Surfeit locus protein 6	Surf6	0.381384	1.30259	26.0308	25.6494	13	33.189
Q9DB25	Dolichyl-phosphate beta-glucosyltransferase	Alg5	0.381359	1.30257	25.8923	25.5109	5	17.644
O54734	Dolichyl-diphosphooligosaccharide--protein glycosyltransferase 48 kDa subunit	Ddost	0.381346	1.30256	29.4229	29.0416	15	82.389
Q8CH25	SAFB-like transcription modulator	Sltm	0.381222	1.30244	25.177	24.7958	8	17.017
Q9JIB4	General transcription factor IIH subunit 2	Gtf2h2	0.3808	1.30206	21.9201	21.5393	2	2.183
Q99JX7	Nuclear RNA export factor 1	Nxf1	0.380791	1.30206	26.0207	25.6399	13	42.942
A0A338P7C9			0.380758	1.30203	23.5766	23.1958	2	2.3917
Q9Z2C5	Myotubularin	Mtm1	0.380636	1.30192	21.5879	21.2073	2	4.014
Q9DCI9	39S ribosomal protein L32, mitochondrial	Mrpl32	0.38043	1.30173	23.8058	23.4253	3	10.645
Q9D5T0	ATPase family AAA domain-containing protein 1	Atad1	0.380075	1.30141	27.4304	27.0503	12	33.573
Q0GNC1	Inverted formin-2	Inf2	0.379839	1.3012	24.5571	24.1773	11	31.74
Q6ZQH8;F7BCN9	Nucleoporin NUP188 homolog	Nup188	0.379513	1.3009	26.3975	26.0179	24	85.694
Q3U2V3	8-oxo-dGDP phosphatase NUDT18	Nudt18	0.379473	1.30087	18.8651	18.4856	1	3.9608
Q9CXV9	DCN1-like protein 5	Dcun1d5	0.379091	1.30052	21.3442	20.9652	2	2.8957
Q5SVQ0	Histone acetyltransferase KAT7	Kat7	0.378923	1.30037	24.7237	24.3448	7	14.933
Q8VCY6	U3 small nucleolar RNA-associated protein 6 homolog	Utp6	0.378857	1.30031	26.6134	26.2346	14	35.525
Q9CRB9	MICOS complex subunit Mic19	Chchd3	0.378857	1.30031	25.9779	25.599	5	14.245
Q8C2A2	tRNA-splicing endonuclease subunit Sen54	Tsen54	0.378769	1.30023	22.1914	21.8126	3	6.9639
Q6PAC3	DDB1- and CUL4-associated factor 13	Dcaf13	0.37808	1.29961	26.5853	26.2073	12	28.28
P97452	Ribosome biogenesis protein BOP1	Bop1	0.378061	1.29959	28.7397	28.3616	26	106.58
Q6P4T2	U5 small nuclear ribonucleoprotein 200 kDa helicase	Snrnp200	0.378036	1.29957	29.9672	29.5892	80	323.31
B1B0X6;Q62012;E9QA14;B1B0X0;A2BI72;A2BI02;A2ADW8;B1AZM2;B1AVZ5;B1AV09;A2AJU2		Gm15114;Ott;Gm15097;Gm15107;Gm15093;Gm15080;Gm15128;Gm15091;Gm15127;Luzp4;Gm10439	0.37801	1.29955	23.5453	23.1673	6	8.8826
O08583;Q9JJW6	THO complex subunit 4;Aly/REF export factor 2	Alyref;Alyref2	0.3778	1.29936	27.5365	27.1587	11	66.499
P0DP28;P0DP27;P0DP26;Q9D6P8			0.377552	1.29914	27.8965	27.5189	8	30.769
O35609	Secretory carrier-associated membrane protein 3	Scamp3	0.377338	1.29894	26.301	25.9237	6	36.864
Q9DCF9	Translocon-associated protein subunit gamma	Ssr3	0.377291	1.2989	25.2835	24.9062	1	3.925
S4R2K0		Pdf	0.377268	1.29888	23.3855	23.0082	3	8.2361
P62488	DNA-directed RNA polymerase II subunit RPB7	Polr2g	0.37711	1.29874	24.0067	23.6296	3	8.1134
Q6A0A2	La-related protein 4B	Larp4b	0.377012	1.29865	22.3805	22.0035	4	15.941
P0DOV2;P0DOV1;E9Q3L4;Q8CGE8;G3UZV2;Q504N7;Q8BV49			0.376669	1.29834	27.7268	27.3501	24	72.282
Q9D1Q6	Endoplasmic reticulum resident protein 44	Erp44	0.37636	1.29806	26.1346	25.7582	8	18.593
Q99L13	3-hydroxyisobutyrate dehydrogenase, mitochondrial	Hibadh	0.376148	1.29787	25.7132	25.337	9	33.062
Q9JHF5	V-type proton ATPase subunit a	Tcirg1	0.375898	1.29765	24.7086	24.3327	7	19.927
Q9Z1N2	Origin recognition complex subunit 1	Orc1	0.375137	1.29696	24.4692	24.0941	7	14.587
Q8C2Q3;J3QN51	RNA-binding protein 14	Rbm14	0.374708	1.29658	28.1368	27.7621	23	84.73
Q9CYX7	RRP15-like protein	Rrp15	0.374687	1.29656	23.798	23.4233	2	3.861
Q9DBY8	Nuclear valosin-containing protein-like	Nvl	0.373726	1.29569	26.0127	25.6389	14	38.353
Q8R081	Heterogeneous nuclear ribonucleoprotein L	Hnrnpl	0.373686	1.29566	30.195	29.8213	27	181.3
Q64511	DNA topoisomerase 2-beta	Top2b	0.373405	1.29541	28.9801	28.6067	57	131.51
Q93092	Transaldolase	Taldo1	0.37324	1.29526	29.0005	28.6272	17	45.29
Q922V4	Pleiotropic regulator 1	Plrg1	0.372696	1.29477	27.4838	27.1111	17	51.979
P41105	60S ribosomal protein L28	Rpl28	0.372675	1.29475	28.6066	28.2339	9	38.667
P09602	Non-histone chromosomal protein HMG-17	Hmgn2	0.372601	1.29468	25.94	25.5674	2	6.5623
Q9CVB6	Actin-related protein 2/3 complex subunit 2	Arpc2	0.372547	1.29464	28.1769	27.8043	19	65.46
P14148	60S ribosomal protein L7	Rpl7	0.372322	1.29443	31.2194	30.8471	26	64.449
E9QAS7		Inpp5a	0.371962	1.29411	21.0543	20.6823	2	2.7132
Q5RL79	Keratinocyte-associated protein 2	Krtcap2	0.371912	1.29407	23.6724	23.3005	1	3.1382
P11928;Q8K469;Q8VI95;Q924S2	2-5-oligoadenylate synthase 1A	Oas1a;Oas1g	0.371849	1.29401	27.2793	26.9075	13	48.553
Q8BHL4	Retinoic acid-induced protein 3	Gprc5a	0.371614	1.2938	25.0949	24.7233	4	14.552
Q7M759	Alpha/beta hydrolase domain-containing protein 17B	Abhd17b	0.371061	1.2933	22.5686	22.1975	3	7.0025
Q9DB96	Neuroguidin	Ngdn	0.370974	1.29323	26.4528	26.0818	9	24.357
Q9Z2H5	Band 4.1-like protein 1	Epb41l1	0.370779	1.29305	23.4275	23.0567	5	13.276
Q8VCL2	Protein SCO2 homolog, mitochondrial	Sco2	0.370728	1.29301	26.1147	25.744	5	14.033
Q8BFP9	[Pyruvate dehydrogenase (acetyl-transferring)] kinase isozyme 1, mitochondrial	Pdk1	0.370243	1.29257	22.6262	22.256	3	8.5364
Q9DB77	Cytochrome b-c1 complex subunit 2, mitochondrial	Uqcrc2	0.369659	1.29205	28.6586	28.2889	14	49.36
Q9CR68	Cytochrome b-c1 complex subunit Rieske, mitochondrial;Cytochrome b-c1 complex subunit 11	Uqcrfs1	0.369652	1.29204	25.7308	25.3612	6	10.122
P62880	Guanine nucleotide-binding protein G(I)/G(S)/G(T) subunit beta-2	Gnb2	0.369349	1.29177	28.5268	28.1574	15	114.21
P53569	CCAAT/enhancer-binding protein zeta	Cebpz	0.369053	1.2915	27.439	27.07	27	89.113
Q9ER00	Syntaxin-12	Stx12	0.369047	1.2915	24.4039	24.0348	5	23.338
Q8VEK3	Heterogeneous nuclear ribonucleoprotein U	Hnrnpu	0.368992	1.29145	32.2886	31.9196	41	323.31
O35286	Pre-mRNA-splicing factor ATP-dependent RNA helicase DHX15	Dhx15	0.368877	1.29135	28.9284	28.5595	31	93.372
Q9WVL3	Solute carrier family 12 member 7	Slc12a7	0.368797	1.29128	23.3859	23.0171	7	33.142
P54818	Galactocerebrosidase	Galc	0.368675	1.29117	25.4984	25.1297	7	36.167
Q3UPH1	Protein PRRC1	Prrc1	0.368315	1.29084	25.321	24.9526	7	30.676
Q9WUU9	Germinal-center associated nuclear protein	Mcm3ap	0.368193	1.29074	23.0442	22.676	5	8.2751
Q9CQF3	Cleavage and polyadenylation specificity factor subunit 5	Nudt21	0.36813	1.29068	27.4398	27.0716	11	32.976
Q9D938	Transmembrane protein 160	Tmem160	0.368046	1.2906	21.9158	21.5478	2	2.3292
Q9CQL1;P61327	Protein mago nashi homolog 2;Protein mago nashi homolog	Magohb;Magoh	0.367571	1.29018	26.4849	26.1173	3	11.571
Q9CQX5	Claudin domain-containing protein 1	Cldnd1	0.367319	1.28995	21.2075	20.8402	1	2.0753
P05132	cAMP-dependent protein kinase catalytic subunit alpha	Prkaca	0.367287	1.28992	24.4288	24.0615	8	4.7599
Q61391	Neprilysin	Mme	0.367159	1.28981	26.0736	25.7064	14	35.496
Q91W96	Anaphase-promoting complex subunit 4	Anapc4	0.367126	1.28978	21.6865	21.3194	2	3.113
Q8VE19	WD repeat-containing protein mio	Mios	0.367004	1.28967	19.5072	19.1402	1	1.4305
Q8BGT5	Alanine aminotransferase 2	Gpt2	0.366896	1.28958	28.28	27.9131	20	85.351
P70404	Isocitrate dehydrogenase [NAD] subunit gamma 1, mitochondrial	Idh3g	0.366655	1.28936	27.3889	27.0222	12	59.694
Q61072	Disintegrin and metalloproteinase domain-containing protein 9	Adam9	0.366615	1.28932	25.5012	25.1345	8	28.54
P47955;E9Q3T0	60S acidic ribosomal protein P1	Rplp1	0.366556	1.28927	28.7062	28.3396	4	61.215
Q80Z96	Vang-like protein 1	Vangl1	0.365641	1.28845	23.0965	22.7308	2	6.4799
Q9CQV7	Mitochondrial import inner membrane translocase subunit TIM14	Dnajc19	0.365501	1.28833	23.8311	23.4656	2	4.2206
Q80Y17	Lethal(2) giant larvae protein homolog 1	Llgl1	0.365301	1.28815	23.8911	23.5258	4	18.148
P41438	Folate transporter 1	Slc19a1	0.365171	1.28803	19.7761	19.4109	2	14.497
Q3TDQ1	Dolichyl-diphosphooligosaccharide--protein glycosyltransferase subunit STT3B	Stt3b	0.365072	1.28795	26.1111	25.7461	10	16.617
Q5F285	Transmembrane protein 256	Tmem256	0.365009	1.28789	24.4707	24.1057	1	11.423
Q8BMD8	Calcium-binding mitochondrial carrier protein SCaMC-1	Slc25a24	0.364666	1.28758	27.3763	27.0116	18	64.9
Q11011	Puromycin-sensitive aminopeptidase	Npepps	0.364349	1.2873	27.1549	26.7905	22	70.66
P53994	Ras-related protein Rab-2A	Rab2a	0.363167	1.28625	27.7441	27.381	14	50.589
Q61881	DNA replication licensing factor MCM7	Mcm7	0.362812	1.28593	29.9081	29.5453	36	150.47
Q6GQT9	Nodal modulator 1	Nomo1	0.36223	1.28541	27.997	27.6348	28	123.51
Q80VI1	E3 ubiquitin-protein ligase TRIM56	Trim56	0.361803	1.28503	23.9449	23.5831	8	20.065
Q505D7	Optic atrophy 3 protein homolog	Opa3	0.361712	1.28495	23.6276	23.2659	3	8.0811
Q99JY4	TraB domain-containing protein	Trabd	0.361635	1.28488	25.275	24.9134	8	36.376
Q9CRY7	Glycerophosphodiester phosphodiesterase domain-containing protein 1	Gdpd1	0.361523	1.28478	25.4683	25.1068	6	13.239
Q9Z0G0	PDZ domain-containing protein GIPC1	Gipc1	0.361134	1.28444	21.9972	21.636	2	2.5006
P62843	40S ribosomal protein S15	Rps15	0.360727	1.28407	28.53	28.1693	5	38.026
Q64455	Receptor-type tyrosine-protein phosphatase eta	Ptprj	0.360479	1.28385	24.2539	23.8934	7	13.572
Q8BFZ3	Beta-actin-like protein 2	Actbl2	0.360405	1.28379	21.4	21.0396	10	2.1653
O08547	Vesicle-trafficking protein SEC22b	Sec22b	0.360212	1.28361	28.4439	28.0837	12	52.113
Q99J27	Acetyl-coenzyme A transporter 1	Slc33a1	0.359846	1.28329	24.4439	24.0841	2	4.2934
Q01147;P81269	Cyclic AMP-responsive element-binding protein 1	Creb1	0.359697	1.28316	23.3169	22.9572	3	6.8961
Q8BUH8	Sentrin-specific protease 7	Senp7	0.359686	1.28315	20.3012	19.9415	1	4.2864
Q8BGR6	ADP-ribosylation factor-like protein 15	Arl15	0.359493	1.28297	20.8372	20.4777	1	2.7268
Q921T2	Torsin-1A-interacting protein 1	Tor1aip1	0.359203	1.28272	26.242	25.8828	11	38.447
Q5SVR0	TBC1 domain family member 9B	Tbc1d9b	0.358971	1.28251	21.9493	21.5903	2	6.2093
O08528;Q3TRM8	Hexokinase-2	Hk2	0.358904	1.28245	28.1568	27.7979	32	106.54
Q8C7X2	ER membrane protein complex subunit 1	Emc1	0.358864	1.28242	27.202	26.8431	22	70.04
Q8BHG9	CGG triplet repeat-binding protein 1	Cggbp1	0.358717	1.28229	23.8699	23.5112	5	14.576
Q7TPD0	Integrator complex subunit 3	Ints3	0.358683	1.28225	26.5831	26.2244	18	74.606
Q8VHI3	GDP-fucose protein O-fucosyltransferase 2	Pofut2	0.358463	1.28206	24.5646	24.2061	3	6.8301
O55131;Q9DA97	Septin-7	2020-09-07	0.3584	1.282	28.3473	27.9889	15	43.876
P97370	Sodium/potassium-transporting ATPase subunit beta-3	Atp1b3	0.358368	1.28197	26.3435	25.9851	8	31.809
O55135	Eukaryotic translation initiation factor 6	Eif6	0.358316	1.28193	27.8203	27.4619	10	53.698
Q4VBE8	WD repeat-containing protein 18	Wdr18	0.358061	1.2817	25.882	25.5239	9	28.083
Q9JJY4	Probable ATP-dependent RNA helicase DDX20	Ddx20	0.357941	1.2816	24.6539	24.2959	10	27.2
O09005	Sphingolipid delta(4)-desaturase DES1	Degs1	0.357759	1.28143	26.7848	26.4271	4	14.936
Q9DB34	Charged multivesicular body protein 2a	Chmp2a	0.356606	1.28041	19.9549	19.5983	1	1.6065
Q61191	Host cell factor 1;HCF N-terminal chain 1;HCF N-terminal chain 2;HCF N-terminal chain 3;HCF N-terminal chain 4;HCF N-terminal chain 5;HCF N-terminal chain 6;HCF C-terminal chain 1;HCF C-terminal chain 2;HCF C-terminal chain 3;HCF C-terminal chain 4;HCF C-terminal chain 5;HCF C-terminal chain 6	Hcfc1	0.356455	1.28028	27.3337	26.9773	27	101.04
O35215;G3UYJ7	D-dopachrome decarboxylase	Ddt;Gm20441	0.356285	1.28013	24.6985	24.3422	4	5.5095
P62754	40S ribosomal protein S6	Rps6	0.356258	1.2801	30.1153	29.7591	9	38.836
Q3UFY8	Mitochondrial ribonuclease P protein 1	Trmt10c	0.356249	1.28009	25.4009	25.0447	9	25.243
Q99J95	Cyclin-dependent kinase 9	Cdk9	0.356157	1.28001	25.1526	24.7964	7	22.952
E9Q7D5		Arhgef5	0.355835	1.27973	20.9134	20.5576	2	2.4434
P24288	Branched-chain-amino-acid aminotransferase, cytosolic	Bcat1	0.355553	1.27948	23.9602	23.6047	4	10.646
Q8VDG7	Platelet-activating factor acetylhydrolase 2, cytoplasmic	Pafah2	0.355307	1.27926	21.5449	21.1896	2	6.5504
Q6NZC7	SEC23-interacting protein	Sec23ip	0.354679	1.2787	26.2664	25.9117	14	50.665
Q9JM14	5(3)-deoxyribonucleotidase, cytosolic type	Nt5c	0.35467	1.27869	18.8679	18.5132	1	2.5523
Q8K2K6	Arf-GAP domain and FG repeat-containing protein 1	Agfg1	0.354343	1.2784	24.5859	24.2315	6	20.764
Q8BFZ9	Erlin-2	Erlin2	0.354179	1.27826	28.2274	27.8732	16	130.76
P49769	Presenilin-1;Presenilin-1 NTF subunit;Presenilin-1 CTF subunit;Presenilin-1 CTF12	Psen1	0.35404	1.27813	22.8233	22.4692	4	13.941
Q9R1Q7	Proteolipid protein 2	Plp2	0.353647	1.27779	25.7232	25.3695	3	8.9698
Q9D6Z1	Nucleolar protein 56	Nop56	0.353605	1.27775	30.1933	29.8397	36	138.7
P48377	MHC class II regulatory factor RFX1	Rfx1	0.353586	1.27773	22.8177	22.4641	3	6.9171
Q5SSL4	Active breakpoint cluster region-related protein	Abr	0.353374	1.27754	21.5797	21.2263	3	8.561
Q9DCE9		Igtp	0.353373	1.27754	24.7337	24.3803	6	22.165
Q3THJ3	Probable RNA-binding protein EIF1AD	Eif1ad	0.353104	1.27731	20.4431	20.09	1	2.628
P62897;CON__P62894	Cytochrome c, somatic	Cycs	0.353054	1.27726	28.0653	27.7123	6	34.569
Q6ZQI3	Malectin	Mlec	0.353029	1.27724	26.018	25.665	8	35.204
D3Z6E3		Chst13	0.35301	1.27722	21.1501	20.7971	2	7.0645
P70168	Importin subunit beta-1	Kpnb1	0.352865	1.27709	29.0239	28.671	30	146.23
Q99P88	Nuclear pore complex protein Nup155	Nup155	0.35276	1.277	28.9796	28.6268	37	184.76
Q9DAW6	U4/U6 small nuclear ribonucleoprotein Prp4	Prpf4	0.352705	1.27695	26.4414	26.0887	12	27.239
P48024;Q9CXU9	Eukaryotic translation initiation factor 1;Eukaryotic translation initiation factor 1b	Eif1;Eif1b	0.352375	1.27666	26.0728	25.7205	7	31.255
Q9WV54	Acid ceramidase;Acid ceramidase subunit alpha;Acid ceramidase subunit beta	Asah1	0.352095	1.27641	24.4424	24.0903	4	14.11
P97287	Induced myeloid leukemia cell differentiation protein Mcl-1 homolog	Mcl1	0.35149	1.27588	23.4759	23.1244	3	15.365
Q9JKV7	Exostosin-like 1	Extl1	0.351315	1.27572	21.7262	21.3749	2	5.4801
Q9D1G1	Ras-related protein Rab-1B	Rab1b	0.35125	1.27567	27.5821	27.2309	10	25.52
Q3TWW8	Serine/arginine-rich splicing factor 6	Srsf6	0.351229	1.27565	26.2178	25.8666	6	17.182
E9Q4P1		Wdfy1	0.35104	1.27548	23.3778	23.0268	6	15.657
Q91WR3	Activating signal cointegrator 1 complex subunit 2	Ascc2	0.350981	1.27543	21.2096	20.8586	2	6.1452
Q9JHI5	Isovaleryl-CoA dehydrogenase, mitochondrial	Ivd	0.350544	1.27504	25.9726	25.6221	14	64.616
Q9DAV6;I7HJI5		Serpinb9b	0.35047	1.27498	26.7801	26.4296	13	36.767
P83887;Q8VCK3	Tubulin gamma-1 chain;Tubulin gamma-2 chain	Tubg1;Tubg2	0.350428	1.27494	25.7764	25.426	11	56.316
Q9CR89	Endoplasmic reticulum-Golgi intermediate compartment protein 2	Ergic2	0.350306	1.27483	24.9176	24.5673	6	13.511
Q99JH8	ER lumen protein-retaining receptor 1	Kdelr1	0.350163	1.2747	21.6283	21.2782	1	4.0838
Q62189	U1 small nuclear ribonucleoprotein A	Snrpa	0.3501	1.27465	26.4338	26.0837	7	29.219
Q8BFY6	Peflin	Pef1	0.349962	1.27453	21.8184	21.4685	2	5.5092
P61967	AP-1 complex subunit sigma-1A	Ap1s1	0.349693	1.27429	24.2488	23.8991	3	33.232
Q9D084	Centromere protein S	Apitd1	0.34956	1.27417	19.6767	19.3271	1	3.5976
Q8BGR2	Volume-regulated anion channel subunit LRRC8D	Lrrc8d	0.349344	1.27398	21.5476	21.1982	3	8.5514
Q8VEA4	Mitochondrial intermembrane space import and assembly protein 40	Chchd4	0.349091	1.27376	24.0919	23.7428	2	7.4433
Q60931	Voltage-dependent anion-selective channel protein 3	Vdac3	0.348986	1.27367	29.9143	29.5653	12	99.513
O09174	Alpha-methylacyl-CoA racemase	Amacr	0.348925	1.27361	25.98	25.6311	11	35.325
Q6PGF5		Bms1	0.348644	1.27336	27.397	27.0483	24	137.65
P27612	Phospholipase A-2-activating protein	Plaa	0.348642	1.27336	26.3999	26.0512	21	64.529
Q8VDP4	Cell cycle and apoptosis regulator protein 2	Ccar2	0.34811	1.27289	27.1319	26.7838	22	88.674
Q9CZ13	Cytochrome b-c1 complex subunit 1, mitochondrial	Uqcrc1	0.348009	1.2728	27.4435	27.0955	14	57.285
Q8K2W3	Thioredoxin domain-containing protein 11	Txndc11	0.347614	1.27245	18.4038	18.0562	2	3.5589
Q8BTI8	Serine/arginine repetitive matrix protein 2	Srrm2	0.347277	1.27216	27.4406	27.0934	26	75.961
Q8R2T8	General transcription factor 3C polypeptide 5	Gtf3c5	0.347225	1.27211	22.9204	22.5731	7	11.339
Q9ER41	Torsin-1B	Tor1b	0.347008	1.27192	26.3475	26.0005	11	31.746
Q9DBD5	Proline-, glutamic acid- and leucine-rich protein 1	Pelp1	0.346809	1.27174	25.19	24.8432	7	19.214
Q91VS8	FERM, RhoGEF and pleckstrin domain-containing protein 2	Farp2	0.346685	1.27164	21.9927	21.646	2	4.3531
Q9CW03	Structural maintenance of chromosomes protein 3	Smc3	0.346363	1.27135	26.5919	26.2456	25	88.237
Q3UWE6;Q9D5R2	WD repeat-containing protein 20	Wdr20	0.346315	1.27131	22.2849	21.9385	3	4.8635
Q9Z0W3	Nuclear pore complex protein Nup160	Nup160	0.345964	1.271	27.2393	26.8933	27	126.64
Q91ZR2	Sorting nexin-18	Snx18	0.345875	1.27092	23.4538	23.1079	4	15.642
P10833	Ras-related protein R-Ras	Rras	0.345833	1.27088	23.2032	22.8574	3	5.1222
Q60605;Q8CI43	Myosin light polypeptide 6	Myl6	0.345383	1.27049	27.5007	27.1553	8	25.187
P59997	Lysine-specific demethylase 2A	Kdm2a	0.344822	1.26999	22.5929	22.2481	2	3.7451
Q9Z2I9	Succinyl-CoA ligase [ADP-forming] subunit beta, mitochondrial	Sucla2	0.34462	1.26982	26.9134	26.5688	14	56.37
Q9D1E8	1-acyl-sn-glycerol-3-phosphate acyltransferase epsilon	Agpat5	0.34432	1.26955	25.6277	25.2834	6	13.447
O35516	Neurogenic locus notch homolog protein 2;Notch 2 extracellular truncation;Notch 2 intracellular domain	Notch2	0.344244	1.26949	24.0763	23.7321	9	31.508
P30115	Glutathione S-transferase A3	Gsta3	0.343987	1.26926	24.305	23.961	6	7.7282
P35585;Q9WVP1	AP-1 complex subunit mu-1	Ap1m1	0.343948	1.26923	25.8708	25.5269	11	29.612
P62320	Small nuclear ribonucleoprotein Sm D3	Snrpd3	0.343889	1.26917	27.2005	26.8566	3	18.663
O35166	Golgi SNAP receptor complex member 2	Gosr2	0.343889	1.26917	23.5881	23.2442	3	13.213
F8VQ29		Iqgap3	0.343634	1.26895	25.4782	25.1346	19	46.2
O70251	Elongation factor 1-beta	Eef1b	0.343594	1.26891	28.8476	28.504	6	37.2
O35459	Delta(3,5)-Delta(2,4)-dienoyl-CoA isomerase, mitochondrial	Ech1	0.343489	1.26882	24.9318	24.5884	8	21.929
Q9WVM1	Rac GTPase-activating protein 1	Racgap1	0.343277	1.26863	24.6696	24.3264	10	29.228
Q61686	Chromobox protein homolog 5	Cbx5	0.343266	1.26863	28.4471	28.1038	11	50.534
Q99P91	Transmembrane glycoprotein NMB	Gpnmb	0.343082	1.26846	25.2578	24.9147	3	9.3658
Q9D4F8	Gamma-tubulin complex component 4	Tubgcp4	0.342581	1.26802	21.2864	20.9438	2	1.5825
Q99P72	Reticulon-4	Rtn4	0.342468	1.26792	28.1239	27.7814	23	124.9
Q9CZH3;S4R185	Proteasome assembly chaperone 3	Psmg3;Gm26938	0.342171	1.26766	24.7227	24.3805	4	10.702
Q91XD7	Cysteine-rich with EGF-like domain protein 1	Creld1	0.341948	1.26747	25.0762	24.7343	7	25.218
Q8BPS4	Integral membrane protein GPR180	Gpr180	0.341928	1.26745	20.3499	20.008	1	9.189
P29758	Ornithine aminotransferase, mitochondrial	Oat	0.341625	1.26718	30.2999	29.9582	19	102.7
P0DPE0			0.341614	1.26717	19.9123	19.5707	1	2.3231
Q06138;Q9DB16	Calcium-binding protein 39	Cab39	0.341539	1.26711	24.0046	23.6631	8	10.382
Q9EQP2	EH domain-containing protein 4	Ehd4	0.341263	1.26687	28.0588	27.7176	23	83.64
Q9DCM0	Persulfide dioxygenase ETHE1, mitochondrial	Ethe1	0.341158	1.26677	28.4537	28.1125	10	44.147
Q8CHG3	GRIP and coiled-coil domain-containing protein 2	Gcc2	0.34104	1.26667	19.3386	18.9976	1	3.5512
P84091	AP-2 complex subunit mu	Ap2m1	0.340792	1.26645	28.1716	27.8308	16	40.111
Q9D824	Pre-mRNA 3-end-processing factor FIP1	Fip1l1	0.340433	1.26614	26.4688	26.1284	8	41.564
E9PYF4		Lmo7	0.340311	1.26603	25.9518	25.6115	22	67.553
O35144	Telomeric repeat-binding factor 2	Terf2	0.340271	1.26599	22.6978	22.3575	3	9.6292
Q6P9Q4	FH1/FH2 domain-containing protein 1	Fhod1	0.34026	1.26598	24.4331	24.0928	10	26.835
E9Q5K9	YTH domain-containing protein 1	Ythdc1	0.339905	1.26567	24.187	23.8471	4	6.0373
Q8R2N2	Cirhin	Cirh1a	0.339891	1.26566	26.6728	26.3329	15	50.279
Q8C8R3	Ankyrin-2	Ank2	0.339884	1.26565	25.3528	25.0129	14	50.534
Q9JIK5	Nucleolar RNA helicase 2	Ddx21	0.339846	1.26562	31.5395	31.1997	54	323.31
Q9CWX9	Probable ATP-dependent RNA helicase DDX47	Ddx47	0.339842	1.26562	26.882	26.5422	12	30.705
Q8C3B8	Protein RFT1 homolog	Rft1	0.339483	1.2653	21.4532	21.1137	2	2.6519
Q91W50	Cold shock domain-containing protein E1	Csde1	0.339355	1.26519	27.2489	26.9095	24	104.72
Q91YT7	YTH domain-containing family protein 2	Ythdf2	0.339127	1.26499	20.4003	20.0612	4	6.1823
Q99KC8	von Willebrand factor A domain-containing protein 5A	Vwa5a	0.338888	1.26478	24.1496	23.8107	9	32.089
Q8R3J4	Transcription termination factor 3, mitochondrial	Mterf3	0.338755	1.26466	21.4185	21.0798	1	1.552
Q8BWT1	3-ketoacyl-CoA thiolase, mitochondrial	Acaa2	0.338514	1.26445	27.9321	27.5936	16	120.91
Q61703	Inter-alpha-trypsin inhibitor heavy chain H2	Itih2	0.338455	1.2644	24.7118	24.3733	2	3.9949
Q61425	Hydroxyacyl-coenzyme A dehydrogenase, mitochondrial	Hadh	0.337967	1.26397	28.4289	28.0909	14	99.724
Q9DC23	DnaJ homolog subfamily C member 10	Dnajc10	0.337353	1.26344	27.5485	27.2111	23	85.3
P70441	Na(+)/H(+) exchange regulatory cofactor NHE-RF1	Slc9a3r1	0.337189	1.26329	23.2136	22.8764	5	12.462
Q3TZZ7	Extended synaptotagmin-2	Esyt2	0.337181	1.26329	26.7121	26.375	14	60.416
Q8K273	Membrane magnesium transporter 1	Mmgt1	0.336683	1.26285	24.3478	24.0111	2	11.625
Q66JT1	Volume-regulated anion channel subunit LRRC8E	Lrrc8e	0.336582	1.26276	25.4724	25.1358	10	27.508
Q9CQY6	Ubiquinol-cytochrome-c reductase complex assembly factor 2	Uqcc2	0.336559	1.26274	26.2834	25.9469	5	19.893
Q99MN1	Lysine--tRNA ligase	Kars	0.336527	1.26271	28.484	28.1474	26	108.86
Q9QZH6	Evolutionarily conserved signaling intermediate in Toll pathway, mitochondrial	Ecsit	0.336407	1.26261	24.6286	24.2922	9	28.276
P00375	Dihydrofolate reductase	Dhfr	0.336401	1.2626	23.9655	23.6291	3	7.7901
P61358	60S ribosomal protein L27	Rpl27	0.336126	1.26236	30.2523	29.9161	5	17.077
Q6P8I4	PEST proteolytic signal-containing nuclear protein	Pcnp	0.336	1.26225	23.5504	23.2144	4	6.2967
Q9ESW4	Acylglycerol kinase, mitochondrial	Agk	0.335897	1.26216	25.6063	25.2704	8	27.651
Q922K7	Probable 28S rRNA (cytosine-C(5))-methyltransferase	Nop2	0.335861	1.26213	29.5242	29.1883	27	108.41
Q8R5A6	TBC1 domain family member 22A	Tbc1d22a	0.335587	1.26189	21.3608	21.0252	2	5.2636
Q9ER73	Elongator complex protein 4	Elp4	0.335415	1.26174	21.798	21.4626	4	7.5485
Q8VEK0	Cell cycle control protein 50A	Tmem30a	0.335186	1.26154	21.7439	21.4087	2	2.9914
Q69ZR9	Protein FAM208A	Fam208a	0.335096	1.26146	24.5902	24.2551	12	34.994
Q8K0Q5	Rho GTPase-activating protein 18	Arhgap18	0.334621	1.26105	18.2602	17.9256	1	2.0424
Q80YV4	Pantothenate kinase 4	Pank4	0.334435	1.26088	21.6612	21.3268	4	11.021
Q8BVA5	UPF0554 protein C2orf43 homolog		0.334131	1.26062	23.8431	23.5089	4	12.842
Q9WUM3	Coronin-1B	Coro1b	0.333984	1.26049	26.3092	25.9752	10	58.188
P62830	60S ribosomal protein L23	Rpl23	0.333838	1.26036	29.7036	29.3698	7	22.039
P58044	Isopentenyl-diphosphate Delta-isomerase 1	Idi1	0.333475	1.26004	23.3754	23.042	3	8.0203
Q9QXB9	Developmentally-regulated GTP-binding protein 2	Drg2	0.333294	1.25989	25.1953	24.862	9	19.176
P54071	Isocitrate dehydrogenase [NADP], mitochondrial	Idh2	0.333202	1.25981	28.9475	28.6143	24	168.67
Q8R143	Pituitary tumor-transforming gene 1 protein-interacting protein	Pttg1ip	0.332548	1.25924	25.0441	24.7115	2	3.0924
Q91ZA3	Propionyl-CoA carboxylase alpha chain, mitochondrial	Pcca	0.332155	1.25889	25.801	25.4689	14	34.149
Q8K010	5-oxoprolinase	Oplah	0.331911	1.25868	24.9354	24.6035	14	34.572
Q9QUJ7	Long-chain-fatty-acid--CoA ligase 4	Acsl4	0.331638	1.25844	27.3687	27.0371	20	89.066
Q6NZJ6	Eukaryotic translation initiation factor 4 gamma 1	Eif4g1	0.331402	1.25824	29.6345	29.3031	49	176.24
Q9DBA9	General transcription factor IIH subunit 1	Gtf2h1	0.33103	1.25791	22.8094	22.4784	4	7.6826
Q9Z1M8	Protein Red	Ik	0.330982	1.25787	26.0635	25.7325	13	40.397
Q9Z321;O70157	DNA topoisomerase 3-beta-1	Top3b	0.33079	1.2577	24.4044	24.0737	8	16.887
Q8VCH8	UBX domain-containing protein 4	Ubxn4	0.33069	1.25761	26.4984	26.1678	9	87.422
P82343	N-acylglucosamine 2-epimerase	Renbp	0.33069	1.25761	22.1536	21.8229	2	4.5932
Q9D0L7	Armadillo repeat-containing protein 10	Armc10	0.330509	1.25746	24.8654	24.5349	7	21.848
P11627	Neural cell adhesion molecule L1	L1cam	0.330265	1.25724	24.2188	23.8886	7	24.633
Q8K3Z9	Nuclear envelope pore membrane protein POM 121	Pom121	0.330162	1.25715	25.1758	24.8456	10	49.441
Q9JK23	Proteasome assembly chaperone 1	Psmg1	0.32988	1.25691	25.3903	25.0604	5	17.496
Q9Z185	Protein-arginine deiminase type-1	Padi1	0.329786	1.25683	20.5079	20.1782	1	3.1958
Q924D0	Reticulon-4-interacting protein 1, mitochondrial	Rtn4ip1	0.329668	1.25672	24.7741	24.4444	8	20.42
Q7TMI3	E3 ubiquitin-protein ligase UHRF2	Uhrf2	0.329514	1.25659	18.5465	18.217	2	2.3332
Q91VJ2	Protein kinase C delta-binding protein	Prkcdbp	0.329292	1.2564	22.8726	22.5433	1	3.3109
Q8K205		Pop1	0.32901	1.25615	27.6127	27.2837	24	101.68
Q8C854	Myelin expression factor 2	Myef2	0.328913	1.25607	28.0527	27.7238	16	113.17
Q8VD75	Huntingtin-interacting protein 1	Hip1	0.328886	1.25604	26.0937	25.7648	18	75.008
Q9JLF6	Protein-glutamine gamma-glutamyltransferase K	Tgm1	0.328743	1.25592	26.6964	26.3677	16	68.24
E9Q8I7		Nfxl1	0.328465	1.25568	25.0313	24.7028	10	30.329
Q9DCJ1	Target of rapamycin complex subunit LST8	Mlst8	0.328346	1.25557	21.8454	21.5171	2	5.2699
P27601	Guanine nucleotide-binding protein subunit alpha-13	Gna13	0.328308	1.25554	25.2374	24.9091	7	18.672
Q8BGG6	Motile sperm domain-containing protein 3	Mospd3	0.328276	1.25551	22.9185	22.5902	4	17.432
P48678	Prelamin-A/C;Lamin-A/C	Lmna	0.328083	1.25534	30.6754	30.3473	38	210.74
Q9CXK8	60S ribosome subunit biogenesis protein NIP7 homolog	Nip7	0.328075	1.25534	27.712	27.3839	9	33.727
Q8BK35		Gltscr2	0.327868	1.25516	25.1829	24.855	10	26.305
Q9WUZ9	Ectonucleoside triphosphate diphosphohydrolase 5	Entpd5	0.327335	1.25469	26.7124	26.3851	12	38.797
Q9Z2I8	Succinyl-CoA ligase [GDP-forming] subunit beta, mitochondrial	Suclg2	0.327288	1.25465	27.2696	26.9423	13	52.095
Q6PIP5	NudC domain-containing protein 1	Nudcd1	0.327278	1.25464	26.1412	25.8139	15	50.256
O70310	Glycylpeptide N-tetradecanoyltransferase 1	Nmt1	0.327057	1.25445	28.1539	27.8269	18	71.035
Q8BX70	Vacuolar protein sorting-associated protein 13C	Vps13c	0.326891	1.25431	23.8312	23.5043	10	14.532
P47740;P47739	Fatty aldehyde dehydrogenase	Aldh3a2	0.32683	1.25425	27.983	27.6562	14	40.899
Q01405	Protein transport protein Sec23A	Sec23a	0.326729	1.25417	26.4002	26.0735	17	54.147
O88543	COP9 signalosome complex subunit 3	Cops3	0.326632	1.25408	27.0586	26.732	10	45.919
G5E870	E3 ubiquitin-protein ligase TRIP12	Trip12	0.326338	1.25383	26.2289	25.9025	29	101.56
P70261	Paladin	Pald1	0.326242	1.25374	24.3534	24.0272	10	19.844
P50171	Estradiol 17-beta-dehydrogenase 8	Hsd17b8	0.325699	1.25327	25.3861	25.0604	6	13.408
Q8CHW4	Translation initiation factor eIF-2B subunit epsilon	Eif2b5	0.325636	1.25322	26.0537	25.7281	12	27.769
Q9CQ06	39S ribosomal protein L24, mitochondrial	Mrpl24	0.324913	1.25259	25.0741	24.7492	5	12.553
Q8VDW0	ATP-dependent RNA helicase DDX39A	Ddx39a	0.324766	1.25246	30.5555	30.2308	27	134.12
Q9QZN4	F-box only protein 6	Fbxo6	0.324646	1.25236	23.2336	22.909	3	7.1856
P34022	Ran-specific GTPase-activating protein	Ranbp1	0.324509	1.25224	27.5848	27.2603	6	23.311
O88456	Calpain small subunit 1	Capns1	0.323967	1.25177	24.2007	23.8767	5	26.804
Q04750	DNA topoisomerase 1	Top1	0.3239	1.25171	29.5418	29.2179	33	121.17
Q5U431	G-protein coupled receptor 39	Gpr39	0.323698	1.25153	21.8385	21.5148	2	3.6427
Q9CWX4	RNA pseudouridylate synthase domain-containing protein 4	Rpusd4	0.323675	1.25151	20.4843	20.1607	1	2.1693
P58064;A0A338P7H3	28S ribosomal protein S6, mitochondrial	Mrps6	0.323347	1.25123	24.8142	24.4908	4	6.5304
Q99JX3	Golgi reassembly-stacking protein 2	Gorasp2	0.323154	1.25106	25.1769	24.8537	6	29.093
Q80WQ2	Protein VAC14 homolog	Vac14	0.322588	1.25057	25.533	25.2104	11	30.705
Q91XB7	Protein YIF1A	Yif1a	0.322556	1.25054	21.2023	20.8797	2	6.4879
Q9CZ91	Serum response factor-binding protein 1	Srfbp1	0.322475	1.25047	23.4998	23.1774	5	9.1279
Q9JHI7	Exosome complex component RRP45	Exosc9	0.322392	1.2504	24.4257	24.1033	5	9.0188
Q8BHJ9	Pre-mRNA-splicing factor SLU7	Slu7	0.32233	1.25035	22.3812	22.0589	3	12.987
Q9D6U8	Protein FAM162A	Fam162a	0.322283	1.25031	27.5962	27.2739	6	16.445
Q9Z2W0	Aspartyl aminopeptidase	Dnpep	0.322166	1.25021	26.5087	26.1866	9	42.974
P97792	Coxsackievirus and adenovirus receptor homolog	Cxadr	0.321819	1.24991	23.6686	23.3468	4	12.133
Q99PU8	Putative ATP-dependent RNA helicase DHX30	Dhx30	0.321802	1.24989	25.5418	25.22	14	30.846
Q9QXY9	Peroxisomal biogenesis factor 3	Pex3	0.321608	1.24972	25.8837	25.5621	9	45.077
Q80TA1	Ethanolaminephosphotransferase 1	Ept1	0.321497	1.24963	23.4303	23.1088	1	2.5183
Q8C5L3	CCR4-NOT transcription complex subunit 2	Cnot2	0.32123	1.2494	22.4262	22.105	3	10.911
Q8VD76	General transcription factor IIH subunit 3	Gtf2h3	0.321222	1.24939	22.6061	22.2849	2	2.5204
Q8K0D5	Elongation factor G, mitochondrial	Gfm1	0.320629	1.24887	28.624	28.3033	29	143.37
Q8R1Z9	RING finger protein 121	Rnf121	0.320398	1.24867	22.9038	22.5834	2	9.8368
Q62130	Tyrosine-protein phosphatase non-receptor type 14	Ptpn14	0.319921	1.24826	21.0406	20.7207	1	3.0824
O35379	Multidrug resistance-associated protein 1	Abcc1	0.31975	1.24811	22.7989	22.4791	4	17.654
O88398	Advillin	Avil	0.3197	1.24807	24.0032	23.6835	6	16.133
Q9CQX8	28S ribosomal protein S36, mitochondrial	Mrps36	0.319586	1.24797	25.5345	25.2149	3	10.337
Q3TFK5	G patch domain-containing protein 4	Gpatch4	0.319221	1.24766	24.3265	24.0073	6	17.783
Q8C1Z8	tRNA methyltransferase 10 homolog A	Trmt10a	0.319195	1.24763	21.8569	21.5377	2	4.5342
Q8BZA9	Fructose-2,6-bisphosphatase TIGAR	Tigar	0.319141	1.24759	24.0136	23.6944	2	6.9615
P61965	WD repeat-containing protein 5	Wdr5	0.319084	1.24754	25.8055	25.4864	6	11.357
Q9ES97	Reticulon-3	Rtn3	0.318474	1.24701	26.4434	26.1249	3	23.483
Q9QXE0;E9Q9L4	2-hydroxyacyl-CoA lyase 1	Hacl1	0.318455	1.24699	24.7973	24.4788	11	38.476
Q3UMU9	Hepatoma-derived growth factor-related protein 2	Hdgfrp2	0.317936	1.24655	24.223	23.9051	5	13.129
P54731	FAS-associated factor 1	Faf1	0.317936	1.24655	23.8617	23.5438	6	18.189
Q99JF8	PC4 and SFRS1-interacting protein	Psip1	0.317869	1.24649	28.321	28.0031	18	52.594
Q9JKP8	Chromatin accessibility complex protein 1	Chrac1	0.317575	1.24623	22.9056	22.5881	2	7.4031
P97386	DNA ligase 3	Lig3	0.317347	1.24604	26.4118	26.0944	23	73.207
O35730	E3 ubiquitin-protein ligase RING1	Ring1	0.317141	1.24586	22.0816	21.7645	4	10.872
P59326	YTH domain-containing family protein 1	Ythdf1	0.31678	1.24555	22.6894	22.3726	4	8.7464
Q8C0C0	Zinc fingers and homeoboxes protein 2	Zhx2	0.316479	1.24529	21.4839	21.1674	1	4.8082
Q6P4T0	Autophagy-related protein 2 homolog A	Atg2a	0.316427	1.24524	20.5828	20.2664	2	1.4615
Q8QZS1	3-hydroxyisobutyryl-CoA hydrolase, mitochondrial	Hibch	0.316389	1.24521	26.5437	26.2273	11	40.94
Q80X98		Dhx38	0.316233	1.24508	24.1072	23.7909	10	26.494
Q9R233	Tapasin	Tapbp	0.316156	1.24501	26.3704	26.0542	11	45.088
Q3TQB2	FAD-dependent oxidoreductase domain-containing protein 1	Foxred1	0.315863	1.24476	21.5734	21.2575	1	6.3382
P97863	Nuclear factor 1 B-type	Nfib	0.31579	1.24469	24.4321	24.1163	4	29.586
Q3UMC0;Q9D3R6	Spermatogenesis-associated protein 5	Spata5	0.315784	1.24469	26.0128	25.697	12	31.755
Q9Z0U1;Q9QXY1	Tight junction protein ZO-2	Tjp2	0.315771	1.24468	25.5803	25.2645	18	56.191
Q8K2Q7	BRO1 domain-containing protein BROX	Brox	0.315735	1.24465	23.8654	23.5497	4	15.479
Q91ZW2	GDP-fucose protein O-fucosyltransferase 1	Pofut1	0.315321	1.24429	27.0265	26.7112	12	139.12
P62245	40S ribosomal protein S15a	Rps15a	0.315254	1.24423	29.039	28.7237	8	20.324
O89090	Transcription factor Sp1	Sp1	0.315208	1.24419	23.4865	23.1713	5	18.512
P61957	Small ubiquitin-related modifier 2	Sumo2	0.315117	1.24411	25.2107	24.8956	3	9.3347
Q9CQS8;E9PW43	Protein transport protein Sec61 subunit beta	Sec61b;Gm10320	0.314716	1.24377	25.7699	25.4552	3	9.6298
P10923	Osteopontin	Spp1	0.314625	1.24369	21.1911	20.8764	2	2.2212
P43274;P43276	Histone H1.4	Hist1h1e	0.314342	1.24344	32.3441	32.0298	11	46.045
Q6RUT7	Protein CCSMST1	Ccsmst1	0.313852	1.24302	23.2724	22.9586	2	11.061
Q9CPP0	Nucleoplasmin-3	Npm3	0.313524	1.24274	26.3094	25.9958	5	25.143
O54941	SWI/SNF-related matrix-associated actin-dependent regulator of chromatin subfamily E member 1	Smarce1	0.313488	1.24271	24.5414	24.228	7	16.273
Q3TCJ1	BRISC complex subunit Abro1	Fam175b	0.313292	1.24254	20.5195	20.2062	1	2.4254
Q91X78	Erlin-1	Erlin1	0.313066	1.24235	25.9558	25.6427	11	22.795
O55143;Q8R429;Q64518	Sarcoplasmic/endoplasmic reticulum calcium ATPase 2	Atp2a2	0.312864	1.24217	29.5209	29.208	40	178.81
Q920Q8	Influenza virus NS1A-binding protein homolog	Ivns1abp	0.312799	1.24212	21.7523	21.4395	2	9.6181
Q8BVA2	Transmembrane protein 222	Tmem222	0.312765	1.24209	21.9645	21.6517	1	3.1618
Q64737	Trifunctional purine biosynthetic protein adenosine-3;Phosphoribosylamine--glycine ligase;Phosphoribosylformylglycinamidine cyclo-ligase;Phosphoribosylglycinamide formyltransferase	Gart	0.312723	1.24205	29.0611	28.7484	38	219.7
Q4KWH5	1-phosphatidylinositol 4,5-bisphosphate phosphodiesterase eta-1	Plch1	0.312693	1.24202	22.8846	22.5719	2	3.3724
Q9DCR2	AP-3 complex subunit sigma-1	Ap3s1	0.311966	1.2414	22.3097	21.9977	2	4.761
Q8K1J6	CCA tRNA nucleotidyltransferase 1, mitochondrial	Trnt1	0.311834	1.24128	24.5915	24.2797	7	7.7283
Q99KV1	DnaJ homolog subfamily B member 11	Dnajb11	0.311766	1.24123	28.1007	27.7889	12	129.76
O54825	Bystin	Bysl	0.311335	1.24086	26.5507	26.2394	15	40.562
Q6NV99		Haus6	0.311184	1.24073	21.7341	21.4229	1	3.4026
Q61990;P57722	Poly(rC)-binding protein 2	Pcbp2	0.311182	1.24072	28.9852	28.674	16	67.827
O08785	Circadian locomoter output cycles protein kaput	Clock	0.311125	1.24067	21.1794	20.8683	1	3.3977
P51863	V-type proton ATPase subunit d 1	Atp6v0d1	0.310951	1.24053	27.2659	26.9549	13	59.367
Q9D0V7	Receptor-binding cancer antigen expressed on SiSo cells	Ebag9	0.310575	1.2402	22.6291	22.3185	2	8.3097
Q99J09	Methylosome protein 50	Wdr77	0.310369	1.24002	24.6736	24.3633	6	15.33
Q3UGR5	Haloacid dehalogenase-like hydrolase domain-containing protein 2	Hdhd2	0.310286	1.23995	23.2664	22.9561	3	7.7595
Q64133	Amine oxidase [flavin-containing] A	Maoa	0.310204	1.23988	29.021	28.7108	18	69.912
Q99KK2	N-acylneuraminate cytidylyltransferase	Cmas	0.31019	1.23987	24.4091	24.0989	6	13.19
Q4PZA2	Endothelin-converting enzyme 1	Ece1	0.310171	1.23985	23.6537	23.3435	3	5.3053
Q9D1H8	39S ribosomal protein L53, mitochondrial	Mrpl53	0.309875	1.2396	22.6138	22.3039	2	5.6796
Q9EP52	Twisted gastrulation protein homolog 1	Twsg1	0.309227	1.23904	21.7201	21.4109	1	2.163
O08915	AH receptor-interacting protein	Aip	0.30838	1.23832	21.1675	20.8592	2	1.8438
Q64462	Cytochrome P450 4B1	Cyp4b1	0.30831	1.23826	26.1899	25.8816	16	40.771
Q08288	Cell growth-regulating nucleolar protein	Lyar	0.308187	1.23815	28.2654	27.9572	19	76.621
Q99J47	Dehydrogenase/reductase SDR family member 7B	Dhrs7b	0.308165	1.23813	25.3289	25.0207	9	17.141
Q8K268	ATP-binding cassette sub-family F member 3	Abcf3	0.308163	1.23813	23.8775	23.5693	7	11.03
Q9Z1N5	Spliceosome RNA helicase Ddx39b	Ddx39b	0.308161	1.23813	29.0908	28.7826	25	81.214
Q99L27	GMP reductase 2	Gmpr2	0.308146	1.23812	20.7412	20.4331	2	4.0419
Q80X90	Filamin-B	Flnb	0.308128	1.2381	28.8669	28.5588	67	246.62
Q921M7	Protein FAM49B	Fam49b	0.307764	1.23779	24.657	24.3492	6	20.572
O35372	Protein cornichon homolog 1	Cnih1	0.307695	1.23773	25.1681	24.8604	2	18.914
P68040	Guanine nucleotide-binding protein subunit beta-2-like 1;Guanine nucleotide-binding protein subunit beta-2-like 1, N-terminally processed	Gnb2l1	0.30747	1.23754	30.8111	30.5036	19	90.034
Q6ZQM8;E9PXN7;D3Z748;Q62452;B2RT14;P70691;Q8BJL9;Q91WH2;Q8VCN3;Q3UEP4;P17717	UDP-glucuronosyltransferase 1-7C	Ugt1a7c	0.307447	1.23752	29.5759	29.2684	21	162.48
Q8C129	Leucyl-cystinyl aminopeptidase	Lnpep	0.307146	1.23726	25.1652	24.858	10	45.74
Q3TDN2	FAS-associated factor 2	Faf2	0.307133	1.23725	27.9884	27.6812	16	45.936
P49312;V9GXF8	Heterogeneous nuclear ribonucleoprotein A1;Heterogeneous nuclear ribonucleoprotein A1, N-terminally processed	Hnrnpa1	0.307104	1.23722	31.0865	30.7794	19	88.031
Q9CXF4	TBC1 domain family member 15	Tbc1d15	0.307003	1.23714	23.8059	23.4989	7	11.91
[truncated: 2,659 more rows]
